# Supplementary material for: (1α,2β,3α,7α,11α,13β)-1,3,11-Triacet­oxy-2,13-bis­(benz­yloxy)-7-hydr­oxy-21-methyl-N,19-secohetisan-19-al
Source: Acta Crystallogr Sect E Struct Rep Online. 2008 Jul 5;64(Pt 8):o1394. doi: 10.1107/S1600536808019223 (PMC2962025; doi:10.1107/S1600536808019223)
Supplement: Supplementary file 1 [file e-64-o1394-sup1.cif]

##############################################################################
###                                                                        ###
###        Electronic paper (Acta Crystallographica Section E)             ###
###                                                                        ###
##############################################################################
#                                                                            #
# This CIF contains the data in a paper accepted for publication in Acta     #
# Crystallographica Section E. It conforms to the requirements of Notes      #
# for Authors for Section E, and has been peer reviewed under the auspices   #
# of the IUCr Commission on Journals.                                        #
#                                                                            #
# Full details of the Crystallographic Information File format               #
# are given in the paper "The Crystallographic Information File (CIF):       #
# a New Standard Archive File for Crystallography" by S. R. Hall, F. H.      #
# Allen and I. D. Brown [Acta Cryst. (1991), A47, 655-685].                  #
#                                                                            #
# The current version of the core CIF dictionary is obtainable from          #
# ftp://ftp.iucr.org/pub/cif_core.dic. The current version number is 2.4.    #
#                                                                            #
# Software is freely available for graphical display of the structure(s) in  #
# this CIF.  For information consult the CIF home page http://www.iucr.org/  #
# cif/home.html                                                              #
#                                                                            #
# This file may be used for bona fide research purposes within the           #
# scientific community so long as proper attribution is given to the journal # 
# article from which it was obtained.                                        #
#                                                                            #
##############################################################################
                                             
data_I
_audit_creation_method     SHELXL-97
_chemical_name_systematic
;
(1\a,2\b,3\a,7\a,11\a,13\b)-1,3,11-Triacetoxy-2,13-bis(benzyloxy)-7-
hydroxy-21-methyl-N,19-secohetisan-19-al
;
_chemical_name_common     delgradine
_chemical_formula_moiety     'C41 H43 N O12'
_chemical_formula_sum     'C41 H43 N O12'
_chemical_formula_iupac     'C41 H43 N O12'
_chemical_formula_weight     741.76
_symmetry_cell_setting     Monoclinic
_symmetry_space_group_name_H-M     'C 2'
_symmetry_space_group_name_Hall     'C 2y'
loop_
    _symmetry_equiv_pos_as_xyz
    'x, y, z'
    '-x, y, -z'
    'x+1/2, y+1/2, z'
    '-x+1/2, y+1/2, -z'
_cell_length_a     19.892(4)
_cell_length_b     11.307(5)
_cell_length_c     16.825(5)
_cell_angle_alpha     90.00
_cell_angle_beta     91.07(2)
_cell_angle_gamma     90.00
_cell_volume     3784(2)
_cell_formula_units_Z     4
_cell_measurement_reflns_used     55
_cell_measurement_theta_min     4.72
_cell_measurement_theta_max     7.61
_cell_measurement_temperature     291(2)
_exptl_crystal_description     block
_exptl_crystal_colour     colourless
_exptl_crystal_size_max     0.42
_exptl_crystal_size_mid     0.40
_exptl_crystal_size_min     0.36
_exptl_crystal_density_diffrn     1.302
_exptl_crystal_density_meas     ?
_exptl_crystal_density_method     'not measured'
_exptl_crystal_F_000     1568
_exptl_absorpt_coefficient_mu     0.096
_exptl_absorpt_correction_type     none
_exptl_absorpt_correction_T_min     ?
_exptl_absorpt_correction_T_max     ?
_exptl_special_details
;
;
_diffrn_ambient_temperature     291(2)
_diffrn_radiation_type     MoK\a
_diffrn_radiation_wavelength     0.71073
_diffrn_radiation_source     'fine-focus sealed tube'
_diffrn_radiation_monochromator     graphite
_diffrn_measurement_device_type     'Enraf--Nonius CAD-4'
_diffrn_measurement_method     \w/2\q
_diffrn_detector_area_resol_mean     ?
_diffrn_reflns_number     4309
_diffrn_reflns_av_R_equivalents     0.0182
_diffrn_reflns_av_sigmaI/netI     0.0510
_diffrn_reflns_theta_min     1.21
_diffrn_reflns_theta_max     25.52
_diffrn_reflns_theta_full     25.52
_diffrn_measured_fraction_theta_max     0.995
_diffrn_measured_fraction_theta_full     0.995
_diffrn_reflns_limit_h_min     -6
_diffrn_reflns_limit_h_max     24
_diffrn_reflns_limit_k_min     -13
_diffrn_reflns_limit_k_max     0
_diffrn_reflns_limit_l_min     -20
_diffrn_reflns_limit_l_max     20
_diffrn_standards_number     3
_diffrn_standards_interval_count     300
_diffrn_standards_interval_time     ?
_diffrn_standards_decay_%     2.577
_refine_special_details
;
Refinement of <i>F</i>^2^ against ALL reflections. The weighted <i>R</i>-factor
<i>wR</i> and goodness of fit <i>S</i> are based on <i>F</i>^2^, conventional
<i>R</i>-factors <i>R</i> are based on <i>F</i>, with <i>F</i> set to zero for
negative <i>F</i>^2^. The threshold expression of <i>F</i>^2^ >
\s(<i>F</i>^2^) is used only for calculating <i>R</i>-factors(gt) <i>etc</i>.
and is not relevant to the choice of reflections for refinement.
<i>R</i>-factors based on <i>F</i>^2^ are statistically about twice as large
as those based on <i>F</i>, and <i>R</i>- factors based on ALL data will be
even larger.
;
_reflns_number_total     3705
_reflns_number_gt     2282
_reflns_threshold_expression     I>2\s(I)
_refine_ls_structure_factor_coef     Fsqd
_refine_ls_matrix_type     full
_refine_ls_R_factor_all     0.1032
_refine_ls_R_factor_gt     0.0475
_refine_ls_wR_factor_gt     0.1133
_refine_ls_wR_factor_ref     0.1295
_refine_ls_goodness_of_fit_ref     1.006
_refine_ls_restrained_S_all     1.005
_refine_ls_number_reflns     3705
_refine_ls_number_parameters     498
_refine_ls_number_restraints     1
_refine_ls_hydrogen_treatment     constr
_refine_ls_weighting_scheme     calc
_refine_ls_weighting_details
                 'calc w=1/[\s^2^(Fo^2^)+(0.0734P)^2^] where P=(Fo^2^+2Fc^2^)/3'
_atom_sites_solution_hydrogens     geom
_atom_sites_solution_primary     direct
_atom_sites_solution_secondary     difmap
_refine_ls_shift/su_max     0.001
_refine_ls_shift/su_mean     0.000
_refine_diff_density_max     0.193
_refine_diff_density_min     -0.203
_refine_ls_extinction_method     'SHELXL97 (Sheldrick, 2008)'
_refine_ls_extinction_coef     0.0010(3)
_refine_ls_extinction_expression
                                  'Fc^*^=kFc[1+0.001xFc^2^\l^3^/sin(2\q)]^-1/4^'
loop_
    _atom_type_symbol
    _atom_type_description
    _atom_type_scat_dispersion_real
    _atom_type_scat_dispersion_imag
    _atom_type_scat_source
    'C' 'C' 0.0033 0.0016
                         'International Tables Vol C Tables 4.2.6.8 and 6.1.1.4'
    'H' 'H' 0.0000 0.0000
                         'International Tables Vol C Tables 4.2.6.8 and 6.1.1.4'
    'N' 'N' 0.0061 0.0033
                         'International Tables Vol C Tables 4.2.6.8 and 6.1.1.4'
    'O' 'O' 0.0106 0.0060
                         'International Tables Vol C Tables 4.2.6.8 and 6.1.1.4'
_computing_data_collection     'DIFRAC (Gabe & White, 1993)'
_computing_cell_refinement     'DIFRAC (Gabe & White, 1993)'
_computing_data_reduction     'NRCVAX (Gabe <i>et al.</i>,  1989)'
_computing_structure_solution     'SHELXS97 (Sheldrick, 2008)'
_computing_structure_refinement     'SHELXL97 (Sheldrick, 2008)'
_computing_molecular_graphics     'ORTEP-3 for Windows (Farrugia, 1997)'
_computing_publication_material     'WinGX (Farrugia, 1999)'
loop_
    _atom_site_type_symbol
    _atom_site_label
    _atom_site_fract_x
    _atom_site_fract_y
    _atom_site_fract_z
    _atom_site_U_iso_or_equiv
    _atom_site_adp_type
    _atom_site_calc_flag
    _atom_site_refinement_flags
    _atom_site_occupancy
    _atom_site_disorder_assembly
    _atom_site_disorder_group
    N N1 0.10745(17) 0.5052(3) 0.8921(2) 0.0427(9) Uani d . 1 . .
    O O1A 0.21024(15) 0.8335(3) 0.78232(16) 0.0456(8) Uani d . 1 . .
    O O1B 0.26263(18) 0.8288(3) 0.6655(2) 0.0639(10) Uani d . 1 . .
    O O2A 0.12403(14) 0.5813(3) 0.69392(16) 0.0449(7) Uani d . 1 . .
    O O2B 0.1133(2) 0.6310(4) 0.5646(2) 0.0872(13) Uani d . 1 . .
    O O3A 0.01724(15) 0.7482(3) 0.69724(18) 0.0593(9) Uani d . 1 . .
    O O3B 0.0463(4) 0.9136(5) 0.6367(3) 0.128(2) Uani d . 1 . .
    O O7 0.14601(16) 0.5003(3) 1.06651(19) 0.0573(9) Uani d . 1 . .
    H H7A 0.1100 0.5065 1.0891 0.069 Uiso calc R 1 . .
    O O11A 0.33185(14) 0.7260(3) 0.82500(17) 0.0465(8) Uani d . 1 . .
    O O11B 0.43602(17) 0.7575(4) 0.8731(2) 0.0794(12) Uani d . 1 . .
    O O13A 0.30189(15) 0.4752(3) 0.80593(17) 0.0472(8) Uani d . 1 . .
    O O13B 0.2702(2) 0.2863(3) 0.7952(2) 0.0871(13) Uani d . 1 . .
    O O19 -0.03068(16) 0.5601(4) 0.8561(2) 0.0716(11) Uani d . 1 . .
    C C1 0.1948(2) 0.7076(4) 0.7724(2) 0.0378(10) Uani d . 1 . .
    H H1 0.2332 0.6668 0.7492 0.045 Uiso calc R 1 . .
    C C2 0.1350(2) 0.7038(4) 0.7150(3) 0.0437(11) Uani d . 1 . .
    H H2 0.1462 0.7480 0.6670 0.052 Uiso calc R 1 . .
    C C3 0.0741(2) 0.7595(4) 0.7516(2) 0.0463(11) Uani d . 1 . .
    H H3 0.0834 0.8440 0.7586 0.056 Uiso calc R 1 . .
    C C4 0.0528(2) 0.7102(4) 0.8317(3) 0.0471(11) Uani d . 1 . .
    C C5 0.1138(2) 0.7027(4) 0.8903(2) 0.0399(10) Uani d . 1 . .
    H H5 0.1200 0.7777 0.9187 0.048 Uiso calc R 1 . .
    C C6 0.1016(2) 0.6019(5) 0.9487(3) 0.0482(12) Uani d . 1 . .
    H H6 0.0562 0.6059 0.9702 0.058 Uiso calc R 1 . .
    C C7 0.1547(2) 0.5984(4) 1.0151(2) 0.0439(11) Uani d . 1 . .
    H H7 0.1519 0.6714 1.0462 0.053 Uiso calc R 1 . .
    C C8 0.2248(2) 0.5890(4) 0.9808(2) 0.0383(10) Uani d . 1 . .
    C C9 0.2367(2) 0.6898(4) 0.9200(2) 0.0374(10) Uani d . 1 . .
    H H9 0.2253 0.7655 0.9447 0.045 Uiso calc R 1 . .
    C C10 0.1821(2) 0.6595(4) 0.8551(2) 0.0361(10) Uani d . 1 . .
    C C11 0.3135(2) 0.6881(4) 0.9037(3) 0.0412(11) Uani d . 1 . .
    H H11 0.3342 0.7447 0.9409 0.049 Uiso calc R 1 . .
    C C12 0.3439(2) 0.5665(4) 0.9241(3) 0.0462(12) Uani d . 1 . .
    H H12 0.3893 0.5599 0.9028 0.055 Uiso calc R 1 . .
    C C13 0.2999(2) 0.4682(4) 0.8923(3) 0.0449(11) Uani d . 1 . .
    H H13 0.3182 0.3919 0.9099 0.054 Uiso calc R 1 . .
    C C14 0.2277(2) 0.4820(4) 0.9232(2) 0.0393(10) Uani d . 1 . .
    H H14 0.2133 0.4095 0.9499 0.047 Uiso calc R 1 . .
    C C15 0.2779(2) 0.5792(5) 1.0474(2) 0.0485(12) Uani d . 1 . .
    H H15A 0.2780 0.6510 1.0790 0.058 Uiso calc R 1 . .
    H H15B 0.2670 0.5135 1.0819 0.058 Uiso calc R 1 . .
    C C16 0.3465(2) 0.5605(4) 1.0133(3) 0.0489(12) Uani d . 1 . .
    C C17 0.4016(3) 0.5488(7) 1.0559(4) 0.086(2) Uani d . 1 . .
    H H17A 0.4429 0.5437 1.0311 0.103 Uiso calc R 1 . .
    H H17B 0.3995 0.5457 1.1110 0.103 Uiso calc R 1 . .
    C C18 -0.0002(2) 0.7940(5) 0.8672(3) 0.0626(14) Uani d . 1 . .
    H H18A -0.0377 0.8012 0.8307 0.075 Uiso calc R 1 . .
    H H18B 0.0195 0.8704 0.8761 0.075 Uiso calc R 1 . .
    H H18C -0.0153 0.7623 0.9167 0.075 Uiso calc R 1 . .
    C C19 0.0189(2) 0.5891(5) 0.8198(3) 0.0542(12) Uani d . 1 . .
    H H19 0.0370 0.5363 0.7836 0.065 Uiso calc R 1 . .
    C C20 0.1745(2) 0.5210(4) 0.8599(3) 0.0402(10) Uani d . 1 . .
    H H20 0.1800 0.4818 0.8085 0.048 Uiso calc R 1 . .
    C C21 0.0857(3) 0.3858(5) 0.9132(3) 0.0620(14) Uani d . 1 . .
    H H21A 0.0379 0.3856 0.9208 0.074 Uiso calc R 1 . .
    H H21B 0.1082 0.3616 0.9615 0.074 Uiso calc R 1 . .
    H H21C 0.0966 0.3321 0.8712 0.074 Uiso calc R 1 . .
    C C22 0.2639(4) 1.0078(5) 0.7406(4) 0.092(2) Uani d . 1 . .
    H H22A 0.2896 1.0390 0.6977 0.110 Uiso calc R 1 . .
    H H22B 0.2899 1.0123 0.7891 0.110 Uiso calc R 1 . .
    H H22C 0.2234 1.0531 0.7459 0.110 Uiso calc R 1 . .
    C C23 0.2465(3) 0.8829(5) 0.7239(3) 0.0537(13) Uani d . 1 . .
    C C24 0.0951(3) 0.3908(6) 0.5239(4) 0.0798(18) Uani d . 1 . .
    H H24 0.0961 0.4448 0.4823 0.096 Uiso calc R 1 . .
    C C25 0.0857(4) 0.2712(8) 0.5086(5) 0.105(2) Uani d . 1 . .
    H H25 0.0815 0.2450 0.4564 0.126 Uiso calc R 1 . .
    C C26 0.0826(3) 0.1918(7) 0.5692(5) 0.097(2) Uani d . 1 . .
    H H26 0.0760 0.1120 0.5580 0.116 Uiso calc R 1 . .
    C C27 0.0890(3) 0.2280(6) 0.6458(4) 0.0789(18) Uani d . 1 . .
    H H27 0.0867 0.1735 0.6870 0.095 Uiso calc R 1 . .
    C C28 0.0991(3) 0.3476(5) 0.6623(4) 0.0633(15) Uani d . 1 . .
    H H28 0.1032 0.3727 0.7148 0.076 Uiso calc R 1 . .
    C C29 0.1030(2) 0.4288(5) 0.6018(3) 0.0578(14) Uani d . 1 . .
    C C30 0.1133(2) 0.5557(5) 0.6152(3) 0.0539(13) Uani d . 1 . .
    C C31 -0.0498(3) 0.8056(9) 0.5893(4) 0.123(3) Uani d . 1 . .
    H H31A -0.0428 0.7302 0.5647 0.148 Uiso calc R 1 . .
    H H31B -0.0546 0.8653 0.5490 0.148 Uiso calc R 1 . .
    H H31C -0.0898 0.8028 0.6203 0.148 Uiso calc R 1 . .
    C C32 0.0092(3) 0.8346(8) 0.6421(4) 0.0823(19) Uani d . 1 . .
    C C33 0.4142(3) 0.7951(8) 0.7368(4) 0.098(2) Uani d . 1 . .
    H H33A 0.4389 0.7336 0.7111 0.117 Uiso calc R 1 . .
    H H33B 0.4410 0.8656 0.7394 0.117 Uiso calc R 1 . .
    H H33C 0.3735 0.8108 0.7071 0.117 Uiso calc R 1 . .
    C C34 0.3974(3) 0.7571(5) 0.8182(3) 0.0577(13) Uani d . 1 . .
    C C35 0.2721(3) 0.3096(6) 0.6249(3) 0.0702(16) Uani d . 1 . .
    H H35 0.2602 0.2358 0.6447 0.084 Uiso calc R 1 . .
    C C36 0.2733(3) 0.3267(7) 0.5437(4) 0.0825(19) Uani d . 1 . .
    H H36 0.2634 0.2647 0.5091 0.099 Uiso calc R 1 . .
    C C37 0.2888(3) 0.4340(8) 0.5155(4) 0.0827(19) Uani d . 1 . .
    H H37 0.2901 0.4461 0.4608 0.099 Uiso calc R 1 . .
    C C38 0.3029(3) 0.5266(6) 0.5663(3) 0.0768(17) Uani d . 1 . .
    H H38 0.3121 0.6013 0.5462 0.092 Uiso calc R 1 . .
    C C39 0.3033(3) 0.5082(5) 0.6456(3) 0.0607(14) Uani d . 1 . .
    H H39 0.3140 0.5705 0.6796 0.073 Uiso calc R 1 . .
    C C40 0.2881(2) 0.3992(5) 0.6772(3) 0.0494(12) Uani d . 1 . .
    C C41 0.2861(3) 0.3773(5) 0.7645(3) 0.0528(12) Uani d . 1 . .
loop_
    _atom_site_aniso_label
    _atom_site_aniso_U_11
    _atom_site_aniso_U_22
    _atom_site_aniso_U_33
    _atom_site_aniso_U_12
    _atom_site_aniso_U_13
    _atom_site_aniso_U_23
    N1 0.039(2) 0.042(2) 0.047(2) -0.0067(17) 0.0019(17) 0.0073(19)
    O1A 0.0632(19) 0.0374(17) 0.0361(16) -0.0078(16) -0.0019(15) 0.0036(15)
    O1B 0.080(2) 0.070(2) 0.0413(19) -0.020(2) 0.0041(17) 0.0045(19)
    O2A 0.0510(17) 0.0457(19) 0.0379(17) -0.0074(15) -0.0017(13) 0.0004(15)
    O2B 0.142(4) 0.078(3) 0.042(2) -0.011(3) -0.015(2) 0.004(2)
    O3A 0.0490(18) 0.080(3) 0.0489(19) 0.0077(18) -0.0111(15) 0.006(2)
    O3B 0.168(6) 0.104(4) 0.111(4) 0.003(4) -0.041(4) 0.053(4)
    O7 0.0489(19) 0.074(2) 0.049(2) 0.0051(18) 0.0111(15) 0.0233(18)
    O11A 0.0421(16) 0.0542(19) 0.0433(18) -0.0109(15) 0.0012(14) 0.0066(15)
    O11B 0.051(2) 0.104(3) 0.083(3) -0.031(2) -0.009(2) 0.005(3)
    O13A 0.0613(19) 0.0440(19) 0.0367(17) -0.0014(16) 0.0077(14) -0.0043(15)
    O13B 0.156(4) 0.042(2) 0.064(2) -0.020(3) 0.016(2) -0.001(2)
    O19 0.0430(18) 0.092(3) 0.080(2) -0.0066(19) 0.0115(18) 0.017(2)
    C1 0.043(2) 0.038(2) 0.032(2) -0.001(2) 0.0035(19) 0.000(2)
    C2 0.047(2) 0.041(3) 0.042(2) -0.004(2) 0.000(2) 0.006(2)
    C3 0.045(2) 0.046(3) 0.048(3) 0.008(2) -0.003(2) 0.007(2)
    C4 0.042(2) 0.048(3) 0.051(3) 0.006(2) 0.002(2) 0.001(2)
    C5 0.044(2) 0.041(2) 0.035(2) -0.003(2) 0.002(2) 0.005(2)
    C6 0.034(2) 0.066(3) 0.045(3) 0.002(2) 0.007(2) 0.006(3)
    C7 0.052(3) 0.047(3) 0.033(2) 0.006(2) 0.003(2) 0.008(2)
    C8 0.042(2) 0.042(2) 0.031(2) 0.004(2) 0.0007(18) 0.001(2)
    C9 0.041(2) 0.037(2) 0.034(2) -0.002(2) 0.0027(19) -0.005(2)
    C10 0.039(2) 0.035(2) 0.035(2) -0.0017(18) 0.0003(19) -0.0051(19)
    C11 0.047(2) 0.045(3) 0.031(2) -0.008(2) -0.001(2) 0.001(2)
    C12 0.041(2) 0.056(3) 0.042(3) 0.000(2) 0.004(2) 0.001(2)
    C13 0.053(3) 0.043(3) 0.039(3) 0.004(2) 0.002(2) 0.002(2)
    C14 0.044(2) 0.038(2) 0.036(2) -0.003(2) 0.0031(19) 0.004(2)
    C15 0.050(3) 0.059(3) 0.036(2) -0.001(3) -0.002(2) 0.000(3)
    C16 0.052(3) 0.055(3) 0.039(2) 0.002(2) -0.002(2) 0.006(2)
    C17 0.057(3) 0.138(6) 0.063(4) 0.006(4) -0.008(3) 0.020(4)
    C18 0.053(3) 0.079(4) 0.056(3) 0.017(3) 0.002(2) -0.002(3)
    C19 0.042(3) 0.067(3) 0.054(3) 0.000(3) 0.002(2) 0.004(3)
    C20 0.049(3) 0.038(3) 0.034(2) -0.005(2) -0.002(2) 0.006(2)
    C21 0.061(3) 0.056(3) 0.069(3) -0.022(3) -0.007(3) 0.019(3)
    C22 0.156(7) 0.053(4) 0.066(4) -0.032(4) 0.017(4) 0.003(3)
    C23 0.077(3) 0.048(3) 0.036(3) -0.018(3) -0.001(2) 0.010(3)
    C24 0.089(4) 0.085(5) 0.065(4) -0.008(4) -0.007(3) -0.018(3)
    C25 0.129(6) 0.095(6) 0.091(5) -0.015(5) -0.009(4) -0.045(5)
    C26 0.096(5) 0.067(5) 0.128(7) -0.007(4) 0.012(5) -0.040(5)
    C27 0.071(4) 0.062(4) 0.103(5) -0.005(3) 0.012(3) -0.018(4)
    C28 0.061(3) 0.062(4) 0.067(4) -0.005(3) 0.002(3) -0.009(3)
    C29 0.048(3) 0.066(4) 0.059(3) -0.005(3) -0.003(2) -0.011(3)
    C30 0.054(3) 0.063(4) 0.044(3) -0.006(3) -0.006(2) -0.002(3)
    C31 0.077(4) 0.222(10) 0.070(4) 0.043(6) -0.015(3) 0.011(6)
    C32 0.085(4) 0.100(5) 0.061(4) 0.027(4) -0.014(3) 0.013(4)
    C33 0.066(4) 0.144(7) 0.085(4) -0.027(4) 0.021(3) 0.029(5)
    C34 0.051(3) 0.058(3) 0.064(3) -0.021(3) 0.009(3) 0.005(3)
    C35 0.073(4) 0.067(4) 0.071(4) -0.008(3) 0.012(3) -0.020(3)
    C36 0.083(4) 0.100(6) 0.064(4) -0.010(4) -0.003(3) -0.033(4)
    C37 0.083(4) 0.116(6) 0.049(3) 0.009(4) -0.007(3) -0.010(4)
    C38 0.091(4) 0.085(5) 0.055(4) 0.002(4) 0.009(3) 0.016(4)
    C39 0.070(3) 0.064(4) 0.048(3) 0.007(3) 0.010(3) -0.004(3)
    C40 0.054(3) 0.052(3) 0.042(3) -0.001(2) 0.009(2) -0.009(2)
    C41 0.063(3) 0.043(3) 0.053(3) -0.002(3) 0.014(2) -0.007(3)
_geom_special_details
;
All e.s.d.'s (except the e.s.d. in the dihedral angle between two l.s. planes)
are estimated using the full covariance matrix. The cell e.s.d.'s are taken
into account individually in the estimation of e.s.d.'s in distances, angles
and torsion angles; correlations between e.s.d.'s in cell parameters are only
used when they are defined by crystal symmetry. An approximate (isotropic)
treatment of cell e.s.d.'s is used for estimating e.s.d.'s involving l.s.
planes.
;
loop_
    _geom_bond_atom_site_label_1
    _geom_bond_atom_site_label_2
    _geom_bond_site_symmetry_2
    _geom_bond_distance
    _geom_bond_publ_flag
    N1 C6 . 1.456(6) ?
    N1 C20 . 1.459(5) ?
    N1 C21 . 1.464(6) ?
    O1A C23 . 1.352(5) ?
    O1A C1 . 1.464(5) ?
    O1B C23 . 1.206(6) ?
    O2A C30 . 1.369(5) ?
    O2A C2 . 1.445(6) ?
    O2B C30 . 1.203(6) ?
    O3A C32 . 1.354(8) ?
    O3A C3 . 1.447(5) ?
    O3B C32 . 1.165(9) ?
    O7 C7 . 1.420(5) ?
    O7 H7A . 0.8200 ?
    O11A C34 . 1.358(5) ?
    O11A C11 . 1.445(5) ?
    O11B C34 . 1.190(6) ?
    O13A C41 . 1.342(6) ?
    O13A C13 . 1.457(5) ?
    O13B C41 . 1.197(6) ?
    O19 C19 . 1.216(5) ?
    C1 C10 . 1.519(6) ?
    C1 C2 . 1.520(6) ?
    C1 H1 . 0.9800 ?
    C2 C3 . 1.506(6) ?
    C2 H2 . 0.9800 ?
    C3 C4 . 1.525(6) ?
    C3 H3 . 0.9800 ?
    C4 C19 . 1.538(8) ?
    C4 C18 . 1.545(7) ?
    C4 C5 . 1.552(6) ?
    C5 C6 . 1.528(7) ?
    C5 C10 . 1.570(6) ?
    C5 H5 . 0.9800 ?
    C6 C7 . 1.524(6) ?
    C6 H6 . 0.9800 ?
    C7 C8 . 1.522(6) ?
    C7 H7 . 0.9800 ?
    C8 C15 . 1.529(6) ?
    C8 C14 . 1.552(6) ?
    C8 C9 . 1.553(6) ?
    C9 C11 . 1.557(6) ?
    C9 C10 . 1.564(6) ?
    C9 H9 . 0.9800 ?
    C10 C20 . 1.576(6) ?
    C11 C12 . 1.538(7) ?
    C11 H11 . 0.9800 ?
    C12 C16 . 1.501(6) ?
    C12 C13 . 1.507(6) ?
    C12 H12 . 0.9800 ?
    C13 C14 . 1.544(6) ?
    C13 H13 . 0.9800 ?
    C14 C20 . 1.551(6) ?
    C14 H14 . 0.9800 ?
    C15 C16 . 1.506(6) ?
    C15 H15A . 0.9700 ?
    C15 H15B . 0.9700 ?
    C16 C17 . 1.304(7) ?
    C17 H17A . 0.9300 ?
    C17 H17B . 0.9300 ?
    C18 H18A . 0.9600 ?
    C18 H18B . 0.9600 ?
    C18 H18C . 0.9600 ?
    C19 H19 . 0.9300 ?
    C20 H20 . 0.9800 ?
    C21 H21A . 0.9600 ?
    C21 H21B . 0.9600 ?
    C21 H21C . 0.9600 ?
    C22 C23 . 1.480(8) ?
    C22 H22A . 0.9600 ?
    C22 H22B . 0.9600 ?
    C22 H22C . 0.9600 ?
    C24 C29 . 1.385(8) ?
    C24 C25 . 1.389(11) ?
    C24 H24 . 0.9300 ?
    C25 C26 . 1.360(11) ?
    C25 H25 . 0.9300 ?
    C26 C27 . 1.356(9) ?
    C26 H26 . 0.9300 ?
    C27 C28 . 1.394(8) ?
    C27 H27 . 0.9300 ?
    C28 C29 . 1.374(8) ?
    C28 H28 . 0.9300 ?
    C29 C30 . 1.467(8) ?
    C31 C32 . 1.494(9) ?
    C31 H31A . 0.9600 ?
    C31 H31B . 0.9600 ?
    C31 H31C . 0.9600 ?
    C33 C34 . 1.479(7) ?
    C33 H33A . 0.9600 ?
    C33 H33B . 0.9600 ?
    C33 H33C . 0.9600 ?
    C35 C40 . 1.376(7) ?
    C35 C36 . 1.381(8) ?
    C35 H35 . 0.9300 ?
    C36 C37 . 1.341(10) ?
    C36 H36 . 0.9300 ?
    C37 C38 . 1.377(9) ?
    C37 H37 . 0.9300 ?
    C38 C39 . 1.350(7) ?
    C38 H38 . 0.9300 ?
    C39 C40 . 1.378(7) ?
    C39 H39 . 0.9300 ?
    C40 C41 . 1.490(7) ?
loop_
    _geom_angle_atom_site_label_1
    _geom_angle_atom_site_label_2
    _geom_angle_atom_site_label_3
    _geom_angle_site_symmetry_1
    _geom_angle_site_symmetry_3
    _geom_angle
    _geom_angle_publ_flag
    C6 N1 C20 . . 103.7(3) ?
    C6 N1 C21 . . 120.4(4) ?
    C20 N1 C21 . . 118.7(4) ?
    C23 O1A C1 . . 115.6(4) ?
    C30 O2A C2 . . 117.4(4) ?
    C32 O3A C3 . . 116.8(5) ?
    C7 O7 H7A . . 109.5 ?
    C34 O11A C11 . . 114.4(3) ?
    C41 O13A C13 . . 117.6(4) ?
    O1A C1 C10 . . 106.4(3) ?
    O1A C1 C2 . . 105.1(3) ?
    C10 C1 C2 . . 115.4(4) ?
    O1A C1 H1 . . 109.9 ?
    C10 C1 H1 . . 109.9 ?
    C2 C1 H1 . . 109.9 ?
    O2A C2 C3 . . 112.5(4) ?
    O2A C2 C1 . . 107.2(3) ?
    C3 C2 C1 . . 110.8(4) ?
    O2A C2 H2 . . 108.7 ?
    C3 C2 H2 . . 108.7 ?
    C1 C2 H2 . . 108.7 ?
    O3A C3 C2 . . 109.2(3) ?
    O3A C3 C4 . . 107.5(3) ?
    C2 C3 C4 . . 116.5(4) ?
    O3A C3 H3 . . 107.8 ?
    C2 C3 H3 . . 107.8 ?
    C4 C3 H3 . . 107.8 ?
    C3 C4 C19 . . 109.8(4) ?
    C3 C4 C18 . . 108.6(4) ?
    C19 C4 C18 . . 107.2(4) ?
    C3 C4 C5 . . 110.8(4) ?
    C19 C4 C5 . . 111.7(4) ?
    C18 C4 C5 . . 108.6(4) ?
    C6 C5 C4 . . 108.5(4) ?
    C6 C5 C10 . . 99.2(3) ?
    C4 C5 C10 . . 116.7(4) ?
    C6 C5 H5 . . 110.6 ?
    C4 C5 H5 . . 110.6 ?
    C10 C5 H5 . . 110.6 ?
    N1 C6 C7 . . 113.4(4) ?
    N1 C6 C5 . . 97.1(3) ?
    C7 C6 C5 . . 111.9(4) ?
    N1 C6 H6 . . 111.2 ?
    C7 C6 H6 . . 111.2 ?
    C5 C6 H6 . . 111.2 ?
    O7 C7 C8 . . 107.4(4) ?
    O7 C7 C6 . . 112.0(4) ?
    C8 C7 C6 . . 110.6(3) ?
    O7 C7 H7 . . 108.9 ?
    C8 C7 H7 . . 108.9 ?
    C6 C7 H7 . . 108.9 ?
    C7 C8 C15 . . 110.7(3) ?
    C7 C8 C14 . . 109.6(3) ?
    C15 C8 C14 . . 111.7(4) ?
    C7 C8 C9 . . 110.5(3) ?
    C15 C8 C9 . . 115.1(4) ?
    C14 C8 C9 . . 98.8(3) ?
    C8 C9 C11 . . 105.6(3) ?
    C8 C9 C10 . . 100.8(3) ?
    C11 C9 C10 . . 123.0(3) ?
    C8 C9 H9 . . 108.8 ?
    C11 C9 H9 . . 108.8 ?
    C10 C9 H9 . . 108.8 ?
    C1 C10 C9 . . 115.8(3) ?
    C1 C10 C5 . . 113.2(3) ?
    C9 C10 C5 . . 105.3(3) ?
    C1 C10 C20 . . 114.9(4) ?
    C9 C10 C20 . . 104.4(3) ?
    C5 C10 C20 . . 101.8(3) ?
    O11A C11 C12 . . 111.4(4) ?
    O11A C11 C9 . . 115.0(3) ?
    C12 C11 C9 . . 110.7(4) ?
    O11A C11 H11 . . 106.4 ?
    C12 C11 H11 . . 106.4 ?
    C9 C11 H11 . . 106.4 ?
    C16 C12 C13 . . 109.3(4) ?
    C16 C12 C11 . . 105.6(4) ?
    C13 C12 C11 . . 110.9(3) ?
    C16 C12 H12 . . 110.3 ?
    C13 C12 H12 . . 110.3 ?
    C11 C12 H12 . . 110.3 ?
    O13A C13 C12 . . 106.7(4) ?
    O13A C13 C14 . . 111.9(3) ?
    C12 C13 C14 . . 110.1(4) ?
    O13A C13 H13 . . 109.3 ?
    C12 C13 H13 . . 109.3 ?
    C14 C13 H13 . . 109.3 ?
    C13 C14 C20 . . 115.1(3) ?
    C13 C14 C8 . . 109.5(3) ?
    C20 C14 C8 . . 100.1(3) ?
    C13 C14 H14 . . 110.6 ?
    C20 C14 H14 . . 110.6 ?
    C8 C14 H14 . . 110.6 ?
    C16 C15 C8 . . 110.4(3) ?
    C16 C15 H15A . . 109.6 ?
    C8 C15 H15A . . 109.6 ?
    C16 C15 H15B . . 109.6 ?
    C8 C15 H15B . . 109.6 ?
    H15A C15 H15B . . 108.1 ?
    C17 C16 C12 . . 124.5(5) ?
    C17 C16 C15 . . 124.2(4) ?
    C12 C16 C15 . . 111.1(4) ?
    C16 C17 H17A . . 120.0 ?
    C16 C17 H17B . . 120.0 ?
    H17A C17 H17B . . 120.0 ?
    C4 C18 H18A . . 109.5 ?
    C4 C18 H18B . . 109.5 ?
    H18A C18 H18B . . 109.5 ?
    C4 C18 H18C . . 109.5 ?
    H18A C18 H18C . . 109.5 ?
    H18B C18 H18C . . 109.5 ?
    O19 C19 C4 . . 122.2(5) ?
    O19 C19 H19 . . 118.9 ?
    C4 C19 H19 . . 118.9 ?
    N1 C20 C14 . . 109.1(3) ?
    N1 C20 C10 . . 103.3(4) ?
    C14 C20 C10 . . 104.6(3) ?
    N1 C20 H20 . . 113.0 ?
    C14 C20 H20 . . 113.0 ?
    C10 C20 H20 . . 113.0 ?
    N1 C21 H21A . . 109.5 ?
    N1 C21 H21B . . 109.5 ?
    H21A C21 H21B . . 109.5 ?
    N1 C21 H21C . . 109.5 ?
    H21A C21 H21C . . 109.5 ?
    H21B C21 H21C . . 109.5 ?
    C23 C22 H22A . . 109.5 ?
    C23 C22 H22B . . 109.5 ?
    H22A C22 H22B . . 109.5 ?
    C23 C22 H22C . . 109.5 ?
    H22A C22 H22C . . 109.5 ?
    H22B C22 H22C . . 109.5 ?
    O1B C23 O1A . . 122.5(4) ?
    O1B C23 C22 . . 125.1(5) ?
    O1A C23 C22 . . 112.4(5) ?
    C29 C24 C25 . . 119.3(7) ?
    C29 C24 H24 . . 120.3 ?
    C25 C24 H24 . . 120.3 ?
    C26 C25 C24 . . 120.8(7) ?
    C26 C25 H25 . . 119.6 ?
    C24 C25 H25 . . 119.6 ?
    C27 C26 C25 . . 120.5(7) ?
    C27 C26 H26 . . 119.7 ?
    C25 C26 H26 . . 119.7 ?
    C26 C27 C28 . . 119.5(7) ?
    C26 C27 H27 . . 120.2 ?
    C28 C27 H27 . . 120.2 ?
    C29 C28 C27 . . 120.7(6) ?
    C29 C28 H28 . . 119.6 ?
    C27 C28 H28 . . 119.6 ?
    C28 C29 C24 . . 119.1(5) ?
    C28 C29 C30 . . 123.3(5) ?
    C24 C29 C30 . . 117.6(6) ?
    O2B C30 O2A . . 122.2(5) ?
    O2B C30 C29 . . 125.8(5) ?
    O2A C30 C29 . . 112.0(5) ?
    C32 C31 H31A . . 109.5 ?
    C32 C31 H31B . . 109.5 ?
    H31A C31 H31B . . 109.5 ?
    C32 C31 H31C . . 109.5 ?
    H31A C31 H31C . . 109.5 ?
    H31B C31 H31C . . 109.5 ?
    O3B C32 O3A . . 122.7(6) ?
    O3B C32 C31 . . 127.8(7) ?
    O3A C32 C31 . . 109.4(7) ?
    C34 C33 H33A . . 109.5 ?
    C34 C33 H33B . . 109.5 ?
    H33A C33 H33B . . 109.5 ?
    C34 C33 H33C . . 109.5 ?
    H33A C33 H33C . . 109.5 ?
    H33B C33 H33C . . 109.5 ?
    O11B C34 O11A . . 122.8(4) ?
    O11B C34 C33 . . 124.4(5) ?
    O11A C34 C33 . . 112.8(5) ?
    C40 C35 C36 . . 121.5(6) ?
    C40 C35 H35 . . 119.3 ?
    C36 C35 H35 . . 119.3 ?
    C37 C36 C35 . . 119.0(6) ?
    C37 C36 H36 . . 120.5 ?
    C35 C36 H36 . . 120.5 ?
    C36 C37 C38 . . 120.9(6) ?
    C36 C37 H37 . . 119.6 ?
    C38 C37 H37 . . 119.6 ?
    C39 C38 C37 . . 119.6(7) ?
    C39 C38 H38 . . 120.2 ?
    C37 C38 H38 . . 120.2 ?
    C38 C39 C40 . . 121.5(6) ?
    C38 C39 H39 . . 119.3 ?
    C40 C39 H39 . . 119.3 ?
    C35 C40 C39 . . 117.5(5) ?
    C35 C40 C41 . . 119.9(5) ?
    C39 C40 C41 . . 122.6(5) ?
    O13B C41 O13A . . 123.0(4) ?
    O13B C41 C40 . . 125.5(5) ?
    O13A C41 C40 . . 111.4(4) ?
loop_
    _geom_hbond_atom_site_label_D
    _geom_hbond_atom_site_label_H
    _geom_hbond_atom_site_label_A
    _geom_hbond_site_symmetry_A
    _geom_hbond_distance_DH
    _geom_hbond_distance_HA
    _geom_hbond_distance_DA
    _geom_hbond_angle_DHA
    O7 H7A O19 2_557 0.82 1.94 2.743(5) 166.5
data_global
_journal_date_recd_electronic     2008-04-23
_journal_date_accepted     2008-06-24
_journal_name_full     'Acta Crystallographica, Section E'
_journal_year     2008
_journal_volume     64
_journal_issue      8
_journal_page_first     o1394
_journal_page_last     o1394
_journal_paper_category     QO
_journal_coeditor_code     XU2424
_publ_contact_author_name     'Xiong-Qing Wang'
_publ_contact_author_address
;
Mianyang Normal University,
Mianyang 621000,
People's Republic of China
;
_publ_contact_author_email     wangxq193@126.com
_publ_contact_author_fax     '+86-816-2201125'
_publ_contact_author_phone     '+86-816-2201125'
_publ_section_title
;\
(1\a,2\b,3\a,7\a,11\a,13\b)-1,3,11-Triacetoxy-2,13-bis(benzyloxy)-7-hydroxy-21-\
methyl-<i>N</i>,19-secohetisan-19-al
;
loop_
    _publ_author_name
    _publ_author_address
    'Li, Shu-Hua'
;
Department of Chemistry and Life Sciences,
Leshan Teachers College,
Leshan 614004,
People's Republic of China
;
    'Zi, Tie-Ying'
;
The First Affiliated Hospital,
Chengdu Medical College,
Xindu 610500,
People's Republic of China
;
    'Wang, Xiong-Qing'
;
Mianyang Normal University,
Mianyang 621000,
People's Republic of China
;
