# Supplementary material for: (1α,2β,3α,7α,11α,13β)-1,3,11-Triacet­oxy-2,13-bis­(benz­yloxy)-7-hydr­oxy-21-methyl-N,19-secohetisan-19-al
Source: Acta Crystallogr Sect E Struct Rep Online. 2008 Jul 5;64(Pt 8):o1394. doi: 10.1107/S1600536808019223 (PMC2962025; doi:10.1107/S1600536808019223)
Supplement: Supplementary file 2 [file e-64-o1394-Isup2.hkl]

# 
# h,k,l, Fc-squared, Fo-squared, sigma(Fo-squared) and status flag 
# 
data_I
_shelx_title ' CFZ1 IN C 2' 
_shelx_refln_list_code          4 
_shelx_F_calc_maximum      305.40 
_exptl_crystal_F_000      1568.00 
_reflns_d_resolution_high  0.8250 
 
loop_ 
 _symmetry_equiv_pos_as_xyz 
 'x, y, z' 
 '-x, y, -z' 
 'x+1/2, y+1/2, z' 
 '-x+1/2, y+1/2, -z' 
 
_cell_length_a    19.8924 
_cell_length_b    11.3071 
_cell_length_c    16.8252 
_cell_angle_alpha  90.000 
_cell_angle_beta   91.071 
_cell_angle_gamma  90.000 
 
_shelx_F_squared_multiplier     1.000 
 
loop_ 
 _refln_index_h 
 _refln_index_k 
 _refln_index_l 
 _refln_F_squared_calc 
 _refln_F_squared_meas 
 _refln_F_squared_sigma 
 _refln_observed_status 
   1 -13   0       10.23       10.00     24.99 o 
   3 -13   0       43.47        0.05     37.67 o 
   5 -13   0       37.02       70.40     36.91 o 
   7 -13   0        6.71        5.08     36.94 o 
   0 -12   0       67.12       47.31     32.94 o 
   2 -12   0       24.23       28.02     24.15 o 
   4 -12   0       33.14        0.07     25.51 o 
   6 -12   0       22.07       33.09     33.28 o 
   8 -12   0       10.85       15.35     35.29 o 
  10 -12   0        4.85       23.92     35.79 o 
   1 -11   0      124.86      128.02     28.71 o 
   3 -11   0      446.57      452.23     28.50 o 
   5 -11   0        0.37       10.57     31.62 o 
   7 -11   0       23.12        0.05     32.75 o 
   9 -11   0       27.14       65.75     33.77 o 
  11 -11   0       37.50       46.57     34.25 o 
  13 -11   0       71.46       39.62     42.90 o 
   0 -10   0     1348.50     1368.77     38.65 o 
   2 -10   0      533.98      474.49     28.59 o 
   4 -10   0       63.54       18.95     33.27 o 
   6 -10   0      107.41       99.09     23.56 o 
   8 -10   0      144.61      134.64     34.75 o 
  10 -10   0        6.59        8.79     33.73 o 
  12 -10   0       45.25       47.81     34.16 o 
  14 -10   0       68.39      154.19     28.38 o 
  16 -10   0        1.39        0.05     40.33 o 
   1  -9   0      506.65      445.54     24.31 o 
   3  -9   0      181.82      165.58     19.62 o 
   5  -9   0      286.59      253.28     21.97 o 
   7  -9   0       16.79       43.44     27.08 o 
   9  -9   0      332.92      344.97     24.10 o 
  11  -9   0      483.86      407.66     42.01 o 
  13  -9   0       40.82       20.99     35.65 o 
  15  -9   0       46.55       44.37     36.75 o 
  17  -9   0       91.85       96.43     40.61 o 
   0  -8   0     1048.65     1018.01     29.43 o 
   2  -8   0      440.85      413.25     20.32 o 
   4  -8   0      146.79      158.13     16.46 o 
   6  -8   0      205.67      236.49     18.86 o 
   8  -8   0      230.77      255.52     19.83 o 
  10  -8   0      107.79      114.34     22.89 o 
  12  -8   0      368.88      349.36     29.38 o 
  14  -8   0       23.82       38.95     31.02 o 
  16  -8   0       27.50        0.05     37.43 o 
  18  -8   0        9.88       33.47     33.40 o 
   1  -7   0       57.59       55.55     13.18 o 
   3  -7   0      771.48      690.39     22.89 o 
   5  -7   0       34.87       26.86     22.09 o 
   7  -7   0      235.50      267.70     17.58 o 
   9  -7   0      187.62      173.21     18.43 o 
  11  -7   0      191.90      206.81     24.13 o 
  13  -7   0     1007.59      947.72     41.67 o 
  15  -7   0      459.44      422.65     27.45 o 
  17  -7   0       30.76        0.05     35.53 o 
  19  -7   0       28.52        0.05     38.53 o 
   0  -6   0     4319.32     3988.82     46.91 o 
   2  -6   0     8088.60     7999.27     69.62 o 
   4  -6   0     2123.11     2277.76     36.41 o 
   6  -6   0      143.41      150.60     13.42 o 
   8  -6   0       60.57       30.02     23.52 o 
  10  -6   0      315.27      274.41     20.57 o 
  12  -6   0       29.11       44.89     16.98 o 
  14  -6   0      475.08      492.32     32.22 o 
  16  -6   0      301.73      296.17     26.74 o 
  18  -6   0       79.64       55.69     36.95 o 
  20  -6   0       60.08       36.70     36.36 o 
   1  -5   0     1081.66      954.38     20.41 o 
   3  -5   0     2796.60     2989.87     37.21 o 
   5  -5   0      251.33      251.20     13.73 o 
   7  -5   0      209.46      190.84     14.87 o 
   9  -5   0      417.99      390.00     18.47 o 
  11  -5   0     1603.83     1617.52     36.07 o 
  13  -5   0      517.94      486.32     24.37 o 
  15  -5   0      111.52       81.42     24.96 o 
  17  -5   0       98.57       77.05     30.26 o 
  19  -5   0      148.30      133.29     41.13 o 
  21  -5   0       11.18        0.05     39.14 o 
   0  -4   0    20284.09    19533.64     91.65 o 
   2  -4   0      162.99      140.21     10.92 o 
   4  -4   0     1487.79     1603.50     25.07 o 
   6  -4   0     1087.24     1039.55     22.16 o 
   8  -4   0     7242.94     7295.71     62.92 o 
  10  -4   0      115.21      106.04     17.03 o 
  12  -4   0      160.92      169.43     17.39 o 
  14  -4   0      175.21      163.28     20.55 o 
  16  -4   0     1002.88      902.20     40.90 o 
  18  -4   0      168.14      143.24     26.34 o 
  20  -4   0       30.56       48.14     22.16 o 
  22  -4   0       33.93       37.12     34.47 o 
   1  -3   0     3059.63     2954.99     27.80 o 
   3  -3   0     3799.95     3544.43     29.70 o 
   5  -3   0     4058.05     3872.45     35.72 o 
   7  -3   0      874.26      803.22     19.73 o 
   9  -3   0      247.06      249.82     13.89 o 
  11  -3   0      783.25      644.06     22.58 o 
  13  -3   0     1776.83     1703.91     42.19 o 
  15  -3   0      184.21      195.67     18.67 o 
  17  -3   0       40.24       44.08     30.93 o 
  19  -3   0       26.69       71.13     19.83 o 
  21  -3   0      313.12      319.24     33.39 o 
  23  -3   0       95.57      170.01     30.99 o 
   0  -2   0     2902.50     2602.85     21.21 o 
   2  -2   0    19488.88    18783.39     60.73 o 
   4  -2   0    26702.93    26020.86     89.74 o 
   6  -2   0    18367.42    17254.65     80.72 o 
   8  -2   0      436.61      406.81     14.77 o 
  10  -2   0     1334.70     1381.89     30.54 o 
  12  -2   0     3227.11     2926.80     42.93 o 
  14  -2   0      949.06      908.65     29.53 o 
  16  -2   0      742.58      762.29     31.87 o 
  18  -2   0       36.84       28.76     30.87 o 
  20  -2   0      180.24      163.87     28.90 o 
  22  -2   0       63.07        9.86     37.14 o 
   1  -1   0    19899.74    19976.81    163.16 o 
   3  -1   0     1201.92      993.17     13.65 o 
   5  -1   0    93270.24    93821.57    697.04 o 
   7  -1   0    11544.85    10960.05     53.28 o 
   9  -1   0     8692.50     8352.55     63.76 o 
  11  -1   0     6776.33     6705.90     65.72 o 
  13  -1   0      456.17      436.85     22.68 o 
  15  -1   0     2768.29     2771.06     53.06 o 
  17  -1   0      589.64      582.31     33.34 o 
  19  -1   0      215.58      221.20     29.69 o 
  21  -1   0       12.92        5.96     28.45 o 
  23  -1   0       22.27       26.29     23.37 o 
   2   0   0    32752.23    31897.62    220.48 o 
   4   0   0       23.46       27.36      7.27 o 
   6   0   0    23072.73    21859.20     82.34 o 
   8   0   0      157.07      156.69      9.98 o 
  10   0   0     9706.32     9468.03     67.53 o 
  12   0   0       22.11       44.94     20.64 o 
  14   0   0       39.51       52.28     22.26 o 
  16   0   0      871.89      887.64     30.22 o 
  18   0   0      197.81      140.76     24.04 o 
  20   0   0       69.10       78.52     31.42 o 
  22   0   0        5.67       50.64     26.93 o 
  24   0   0      190.62      206.06     27.67 o 
  -7 -13   1       15.40        9.60     55.84 o 
  -5 -13   1       91.43        1.87     63.75 o 
  -3 -13   1      114.59      160.91     30.62 o 
  -1 -13   1       27.06       59.55     49.52 o 
   1 -13   1       52.53       90.11     31.83 o 
   3 -13   1      113.57       74.22     43.11 o 
   5 -13   1       31.61        7.55     38.17 o 
   7 -13   1       11.96       35.39     34.46 o 
 -10 -12   1       36.38        0.03     60.62 o 
  -8 -12   1       51.29       46.00     52.06 o 
  -6 -12   1      104.23       76.43     62.06 o 
  -4 -12   1       14.70       11.54     46.27 o 
  -2 -12   1      108.93      149.68     35.30 o 
   0 -12   1        7.82        1.17     31.78 o 
   2 -12   1       32.91        4.75     34.18 o 
   4 -12   1       79.94      100.33     25.56 o 
   6 -12   1       64.43       65.93     28.07 o 
   8 -12   1       48.62        0.05     41.45 o 
  10 -12   1        1.61       35.74     32.33 o 
 -13 -11   1       20.92       62.87     53.72 o 
 -11 -11   1       74.65       48.50     51.90 o 
  -9 -11   1       73.47       83.30     51.16 o 
  -7 -11   1       33.61       10.88     48.33 o 
  -5 -11   1      119.48      150.89     49.35 o 
  -3 -11   1      763.58      686.10     52.36 o 
  -1 -11   1      806.15      718.02     46.44 o 
   1 -11   1       98.21       67.36     33.04 o 
   3 -11   1       13.08       22.82     31.16 o 
   5 -11   1       55.19       17.19     35.05 o 
   7 -11   1       40.92       28.55     33.53 o 
   9 -11   1       76.07       48.86     35.60 o 
  11 -11   1        4.15        4.72     33.25 o 
  13 -11   1       99.65      191.84     29.36 o 
 -16 -10   1       22.89        0.05     49.78 o 
 -14 -10   1       11.81        0.03     54.92 o 
 -12 -10   1       20.37       69.93     47.50 o 
 -10 -10   1       15.81        0.03     50.16 o 
  -8 -10   1       82.57       14.27     50.83 o 
  -6 -10   1      109.91       63.70     47.86 o 
  -4 -10   1      200.95      170.31     30.49 o 
  -2 -10   1      114.89      126.59     25.58 o 
   0 -10   1     1329.72     1313.29     40.02 o 
   2 -10   1      696.84      584.04     31.11 o 
   4 -10   1      482.16      465.41     26.50 o 
   6 -10   1      546.27      505.72     28.42 o 
   8 -10   1      496.97      517.45     31.28 o 
  10 -10   1       49.71        0.03     36.81 o 
  12 -10   1       82.74       91.01     37.52 o 
  14 -10   1      243.01      273.22     36.76 o 
  16 -10   1      120.97      113.15     43.32 o 
 -17  -9   1        7.27        0.03     57.55 o 
 -15  -9   1      138.57      186.39     57.95 o 
 -13  -9   1      428.76      431.38     59.87 o 
 -11  -9   1      621.69      751.32     47.11 o 
  -9  -9   1      122.27      102.20     27.34 o 
  -7  -9   1      227.12      238.46     27.81 o 
  -5  -9   1      544.61      514.22     39.61 o 
  -3  -9   1      375.93      421.31     34.13 o 
  -1  -9   1       42.49       46.62     42.28 o 
   1  -9   1     2044.15     1875.68     43.09 o 
   3  -9   1     1268.33     1243.98     38.41 o 
   5  -9   1      663.20      652.67     27.87 o 
   7  -9   1      109.37      130.60     18.76 o 
   9  -9   1      172.29      115.97     22.90 o 
  11  -9   1      199.53      145.11     38.83 o 
  13  -9   1       34.03       47.96     32.16 o 
  15  -9   1      135.06      149.80     22.94 o 
  17  -9   1      132.07      177.03     33.51 o 
 -18  -8   1       45.01       90.83     29.09 o 
 -16  -8   1      268.97      238.99     61.63 o 
 -14  -8   1      248.02      146.16     59.04 o 
 -12  -8   1      146.75       79.25     53.55 o 
 -10  -8   1      641.20      624.26     40.68 o 
  -8  -8   1      215.44      214.72     27.43 o 
  -6  -8   1      171.27      191.80     25.51 o 
  -4  -8   1      884.45      878.42     39.89 o 
  -2  -8   1     1259.85     1328.75     45.00 o 
   0  -8   1      680.39      674.97     23.75 o 
   2  -8   1      164.22      167.79     14.44 o 
   4  -8   1      200.22      225.52     17.84 o 
   6  -8   1      202.48      195.53     17.07 o 
   8  -8   1      712.06      797.41     30.35 o 
  10  -8   1      886.06      779.46     40.12 o 
  12  -8   1      262.40      293.25     28.16 o 
  14  -8   1      276.77      298.07     29.23 o 
  16  -8   1        6.61        0.05     34.01 o 
  18  -8   1       91.81       57.62     41.82 o 
 -19  -7   1       51.94       81.33     27.98 o 
 -17  -7   1       70.05        0.03     55.43 o 
 -15  -7   1      124.97      169.55     26.89 o 
 -13  -7   1        9.12        5.15     41.18 o 
 -11  -7   1       11.47        0.02     42.07 o 
  -9  -7   1      893.45      903.17     40.45 o 
  -7  -7   1      459.55      505.41     30.21 o 
  -5  -7   1      745.39      720.97     33.62 o 
  -3  -7   1     3773.30     3893.62     73.02 o 
  -1  -7   1     1797.44     1715.14     46.19 o 
   1  -7   1      562.78      564.88     20.87 o 
   3  -7   1      847.85      819.72     23.91 o 
   5  -7   1      118.38      143.71     14.70 o 
   7  -7   1     1039.61     1010.58     28.72 o 
   9  -7   1     1472.36     1409.44     41.08 o 
  11  -7   1      219.74      168.07     23.98 o 
  13  -7   1      601.03      512.50     35.02 o 
  15  -7   1       82.68      139.92     19.90 o 
  17  -7   1       16.48       43.58     32.51 o 
  19  -7   1       34.32       84.29     34.98 o 
 -20  -6   1       45.54       17.63     54.04 o 
 -18  -6   1       22.80       25.22     47.69 o 
 -16  -6   1      656.64      522.56     54.02 o 
 -14  -6   1      133.83      103.93     45.89 o 
 -12  -6   1      163.69      180.07     25.72 o 
 -10  -6   1     1493.30     1376.21     50.60 o 
  -8  -6   1      751.74      732.41     35.97 o 
  -6  -6   1        4.85        0.02     29.28 o 
  -4  -6   1      864.65      807.75     32.16 o 
  -2  -6   1     1328.91     1366.61     38.84 o 
   0  -6   1      472.81      461.92     18.02 o 
   2  -6   1     1797.83     1821.11     32.00 o 
   4  -6   1     1633.74     1606.47     31.29 o 
   6  -6   1       10.35       18.27     19.48 o 
   8  -6   1      749.69      721.53     27.90 o 
  10  -6   1       71.04       38.90     27.34 o 
  12  -6   1       35.48       35.24     27.55 o 
  14  -6   1      423.94      389.20     32.42 o 
  16  -6   1       21.65       17.05     30.19 o 
  18  -6   1      245.46      246.35     31.54 o 
  20  -6   1       66.66       24.56     40.31 o 
 -21  -5   1        0.14        0.03     55.70 o 
 -19  -5   1      336.09      358.61     63.32 o 
 -17  -5   1       69.12        0.03     50.16 o 
 -15  -5   1      544.09      597.28     38.99 o 
 -13  -5   1      273.74      239.43     46.29 o 
 -11  -5   1      518.84      431.35     30.96 o 
  -9  -5   1      361.73      314.91     25.13 o 
  -7  -5   1     2091.80     2013.29     50.74 o 
  -5  -5   1     2703.32     2642.97     50.02 o 
  -3  -5   1     3738.58     4182.67     59.77 o 
  -1  -5   1      352.09      346.30     20.14 o 
   1  -5   1     3726.25     3763.05     39.62 o 
   3  -5   1    17373.00    17505.52     99.79 o 
   5  -5   1     1843.22     1923.23     31.12 o 
   7  -5   1     2368.22     2140.01     36.31 o 
   9  -5   1      454.75      436.32     18.66 o 
  11  -5   1      227.60      177.71     20.78 o 
  13  -5   1      172.05      158.15     20.57 o 
  15  -5   1     1289.23     1238.39     45.10 o 
  17  -5   1      213.54      227.36     22.01 o 
  19  -5   1       54.50        0.05     38.71 o 
  21  -5   1       32.73       18.31     35.48 o 
 -22  -4   1       11.94        0.03     58.26 o 
 -20  -4   1       99.68       90.01     48.92 o 
 -18  -4   1       85.67      118.21     30.26 o 
 -16  -4   1     1999.67     2111.96     93.55 o 
 -14  -4   1      736.88      677.82     41.38 o 
 -12  -4   1      113.32      100.80     20.35 o 
 -10  -4   1      176.25      138.13     19.26 o 
  -8  -4   1      104.95      159.79     18.81 o 
  -6  -4   1      721.86      746.35     29.08 o 
  -4  -4   1     2241.42     2473.58     42.50 o 
  -2  -4   1     8276.48     8125.54     53.65 o 
   0  -4   1     5736.89     5227.87     41.87 o 
   2  -4   1     4644.61     4341.22     41.19 o 
   4  -4   1     5103.31     4974.14     44.92 o 
   6  -4   1      856.63      736.17     19.46 o 
   8  -4   1     1321.35     1336.90     28.64 o 
  10  -4   1       18.02        5.15     19.67 o 
  12  -4   1     1408.85     1395.80     34.25 o 
  14  -4   1       47.26       47.74     25.77 o 
  16  -4   1      526.24      507.84     29.45 o 
  18  -4   1      192.84      222.34     21.94 o 
  20  -4   1      407.33      429.82     33.53 o 
  22  -4   1      129.70      161.93     25.75 o 
 -23  -3   1      104.04       82.06     64.18 o 
 -21  -3   1       51.64       46.24     51.90 o 
 -19  -3   1        4.59        0.03     42.61 o 
 -17  -3   1       94.41      117.71     23.46 o 
 -15  -3   1       57.82       73.91     39.26 o 
 -13  -3   1      400.23      380.57     44.83 o 
 -11  -3   1      726.52      779.62     33.54 o 
  -9  -3   1     6708.68     6698.50     84.69 o 
  -7  -3   1     2964.71     2749.14     48.84 o 
  -5  -3   1     3061.18     3183.27     49.35 o 
  -3  -3   1     2248.46     2240.50     33.85 o 
  -1  -3   1     2220.79     2143.39     31.57 o 
   1  -3   1     6162.09     5624.66     38.57 o 
   3  -3   1     2690.80     2529.74     28.48 o 
   5  -3   1      942.43      889.48     20.00 o 
   7  -3   1     1605.33     1456.32     25.15 o 
   9  -3   1     1095.61     1049.95     24.23 o 
  11  -3   1      335.65      369.52     17.79 o 
  13  -3   1      133.38      130.31     18.72 o 
  15  -3   1      548.67      539.45     29.94 o 
  17  -3   1       22.38       54.89     19.05 o 
  19  -3   1        4.73        0.05     32.37 o 
  21  -3   1       31.77       10.93     35.15 o 
  23  -3   1       51.08       80.28     38.17 o 
 -22  -2   1       61.00       99.68     32.52 o 
 -20  -2   1       72.53       30.24     47.33 o 
 -18  -2   1      167.08      183.37     30.26 o 
 -16  -2   1      645.38      600.03     36.23 o 
 -14  -2   1       87.54       95.46     18.38 o 
 -12  -2   1     1312.34     1224.15     41.61 o 
 -10  -2   1     3458.25     3447.18     58.88 o 
  -8  -2   1     4372.52     4337.60     59.64 o 
  -6  -2   1     1492.88     1260.93     29.05 o 
  -4  -2   1    12151.79    12694.36     88.55 o 
  -2  -2   1    16179.03    15976.38     84.62 o 
   0  -2   1    55967.43    53882.09    387.54 o 
   2  -2   1       83.53       86.07      7.70 o 
   4  -2   1      691.53      584.35     13.77 o 
   6  -2   1     5509.45     4947.88     62.64 o 
   8  -2   1     1906.30     1826.74     27.84 o 
  10  -2   1      997.39      876.07     22.97 o 
  12  -2   1        2.58        0.02     21.49 o 
  14  -2   1     1651.54     1609.93     35.96 o 
  16  -2   1     6980.71     7176.28     84.79 o 
  18  -2   1      690.84      707.36     32.22 o 
  20  -2   1       77.90       22.54     34.18 o 
  22  -2   1       10.56       22.64     32.13 o 
 -23  -1   1       20.47       70.94     30.11 o 
 -21  -1   1       27.44       28.64     43.21 o 
 -19  -1   1      420.74      399.05     40.63 o 
 -17  -1   1      701.61      603.44     39.35 o 
 -15  -1   1      123.39      143.97     23.85 o 
 -13  -1   1      286.36      301.86     25.08 o 
 -11  -1   1     7278.68     7211.38     93.71 o 
  -9  -1   1     2662.42     2720.95     49.42 o 
  -7  -1   1     4603.14     4735.87     61.10 o 
  -5  -1   1    27832.38    27394.46    131.89 o 
  -3  -1   1     4987.15     4718.58     44.51 o 
  -1  -1   1    21078.16    19603.64    253.30 o 
   1  -1   1    55063.61    58626.96    320.59 o 
   3  -1   1     8333.43     7896.36     40.77 o 
   5  -1   1     2909.85     2699.74     28.66 o 
   7  -1   1     1591.84     1498.05     23.62 o 
   9  -1   1     6760.82     7119.93     56.14 o 
  11  -1   1     1349.02     1333.55     28.02 o 
  13  -1   1      168.57      183.85     16.56 o 
  15  -1   1     1173.15     1030.37     32.02 o 
  17  -1   1      402.67      420.56     28.93 o 
  19  -1   1      119.96      102.74     24.39 o 
  21  -1   1      222.18      156.23     29.17 o 
  23  -1   1        7.92        0.07     35.77 o 
 -24   0   1      347.99      520.74     53.82 o 
 -22   0   1       26.62       62.49     40.57 o 
 -20   0   1        0.59        0.03     44.96 o 
 -18   0   1       24.91       45.13     36.82 o 
 -16   0   1      234.12      284.75     27.36 o 
 -14   0   1        7.01       42.61     25.15 o 
 -12   0   1      665.06      549.55     28.21 o 
 -10   0   1     4435.15     4719.88     69.70 o 
  -8   0   1        0.39       26.08     20.90 o 
  -6   0   1    48580.43    48711.57    658.85 o 
  -4   0   1    33611.18    32230.26    430.30 o 
  -2   0   1    35177.38    32663.41    344.49 o 
   0   0   1    19311.14    19933.35    129.20 o 
   2   0   1      425.03      455.75      7.57 o 
   4   0   1    17492.75    17912.66     61.95 o 
   6   0   1       38.39       40.38      9.24 o 
   8   0   1      324.03      364.44     13.39 o 
  10   0   1       45.34       14.15     19.66 o 
  12   0   1     4249.52     4346.87     51.39 o 
  14   0   1        5.77        0.03     21.54 o 
  16   0   1      324.50      259.83     20.94 o 
  18   0   1     1033.90      970.00     35.95 o 
  20   0   1       35.57       26.36     30.93 o 
  22   0   1       14.66       17.01     31.99 o 
  24   0   1       28.12       51.54     36.41 o 
  -7 -13   2       49.53       76.34     53.92 o 
  -5 -13   2        4.84       11.40     55.24 o 
  -3 -13   2       20.03       61.37     45.67 o 
  -1 -13   2       33.95        3.68     53.41 o 
   1 -13   2       30.40        0.05     36.50 o 
   3 -13   2        7.94        0.05     37.83 o 
   5 -13   2       13.07        0.07     35.96 o 
   7 -13   2       15.87        0.03     65.60 o 
 -10 -12   2       89.05      123.88     39.83 o 
  -8 -12   2       93.38      144.24     53.79 o 
  -6 -12   2       62.54        0.03     60.26 o 
  -4 -12   2      328.56      379.24     42.18 o 
  -2 -12   2      186.77      206.56     55.19 o 
   0 -12   2       27.25        0.05     35.01 o 
   2 -12   2      121.52       81.84     37.91 o 
   4 -12   2       67.38       93.55     28.84 o 
   6 -12   2       85.28       50.83     37.39 o 
   8 -12   2       33.56       13.04     38.19 o 
  10 -12   2       13.58        0.05     40.43 o 
 -13 -11   2       29.84       79.12     52.01 o 
 -11 -11   2       40.71       60.02     50.37 o 
  -9 -11   2      257.87      201.54     64.53 o 
  -7 -11   2      256.98      305.25     38.74 o 
  -5 -11   2       70.10       70.14     49.78 o 
  -3 -11   2      119.11       69.76     54.29 o 
  -1 -11   2       70.76       58.57     48.34 o 
   1 -11   2       39.79       34.60     31.40 o 
   3 -11   2      146.50      147.73     25.36 o 
   5 -11   2       60.90       19.79     34.03 o 
   7 -11   2      128.53      107.92     27.57 o 
   9 -11   2       21.46       18.91     23.13 o 
  11 -11   2        8.54       23.44     35.04 o 
  13 -11   2      111.24       41.00     44.56 o 
 -16 -10   2       11.79       65.88     53.20 o 
 -14 -10   2       87.49      208.61     35.48 o 
 -12 -10   2       83.11       13.27     56.91 o 
 -10 -10   2       92.15       71.20     51.23 o 
  -8 -10   2      171.56      193.68     54.93 o 
  -6 -10   2      261.19      256.13     55.29 o 
  -4 -10   2      348.50      338.75     35.43 o 
  -2 -10   2       99.70       42.96     47.88 o 
   0 -10   2       41.71       46.76     28.57 o 
   2 -10   2      832.22      732.93     32.15 o 
   4 -10   2      237.22      197.29     26.67 o 
   6 -10   2       47.25       59.36     31.45 o 
   8 -10   2      299.90      286.25     26.00 o 
  10 -10   2      292.00      318.28     39.78 o 
  12 -10   2      196.92      127.66     45.10 o 
  14 -10   2      183.52      188.65     48.16 o 
  16 -10   2      171.88      172.43     45.62 o 
 -17  -9   2       54.87       44.87     53.03 o 
 -15  -9   2      140.47      167.72     54.06 o 
 -13  -9   2      105.78       80.23     28.59 o 
 -11  -9   2      290.62      410.47     39.31 o 
  -9  -9   2       42.68        5.39     43.09 o 
  -7  -9   2      189.14      184.60     32.14 o 
  -5  -9   2      213.93      170.83     30.09 o 
  -3  -9   2     1717.22     1756.02     56.96 o 
  -1  -9   2      636.88      722.57     40.86 o 
   1  -9   2     1026.01      928.03     31.17 o 
   3  -9   2      172.31      155.70     23.85 o 
   5  -9   2      512.02      551.19     26.69 o 
   7  -9   2      305.69      300.16     24.39 o 
   9  -9   2        6.69       15.98     30.59 o 
  11  -9   2      244.85      258.89     29.99 o 
  13  -9   2      479.87      462.70     37.59 o 
  15  -9   2      157.14      171.83     45.88 o 
  17  -9   2      192.44      152.26     45.74 o 
 -18  -8   2       20.17        0.03     56.08 o 
 -16  -8   2        6.02       39.78     43.34 o 
 -14  -8   2       18.70       45.18     48.10 o 
 -12  -8   2     1025.10     1174.84     55.86 o 
 -10  -8   2     1305.92     1470.87     72.55 o 
  -8  -8   2      243.50      273.97     41.63 o 
  -6  -8   2      392.68      340.30     30.40 o 
  -4  -8   2      543.29      553.12     34.69 o 
  -2  -8   2      111.76      148.56     21.57 o 
   0  -8   2      289.51      272.80     17.62 o 
   2  -8   2     1318.88     1211.72     32.57 o 
   4  -8   2     2376.40     2344.52     43.67 o 
   6  -8   2      169.13      149.84     17.48 o 
   8  -8   2      111.95       96.42     23.49 o 
  10  -8   2      109.75       83.01     31.66 o 
  12  -8   2       78.38       45.94     31.26 o 
  14  -8   2      119.18       55.17     39.38 o 
  16  -8   2      268.80      248.35     33.86 o 
  18  -8   2      109.46      139.85     42.01 o 
 -19  -7   2       95.02      133.22     32.18 o 
 -17  -7   2       94.92       69.66     57.10 o 
 -15  -7   2      490.79      499.50     38.99 o 
 -13  -7   2      179.52      132.72     52.58 o 
 -11  -7   2      513.56      545.95     35.97 o 
  -9  -7   2       28.35        0.02     40.04 o 
  -7  -7   2      733.36      724.56     37.87 o 
  -5  -7   2        9.13        0.02     32.00 o 
  -3  -7   2     1037.31     1063.94     40.17 o 
  -1  -7   2      786.55      765.81     32.91 o 
   1  -7   2      497.41      524.04     21.06 o 
   3  -7   2     1690.39     1606.35     33.27 o 
   5  -7   2      212.03      186.98     16.60 o 
   7  -7   2       23.24        0.02     26.12 o 
   9  -7   2      345.84      322.75     31.32 o 
  11  -7   2      140.45      114.67     34.48 o 
  13  -7   2      257.95      233.81     38.17 o 
  15  -7   2       88.06       35.89     33.78 o 
  17  -7   2       66.17       46.43     37.36 o 
  19  -7   2       88.00       97.76     24.18 o 
 -20  -6   2      116.77      199.63     35.82 o 
 -18  -6   2      161.48      114.07     55.91 o 
 -16  -6   2     1324.70     1470.72     86.15 o 
 -14  -6   2      333.24      320.55     31.82 o 
 -12  -6   2       68.48        0.02     39.85 o 
 -10  -6   2      406.05      373.04     30.33 o 
  -8  -6   2      536.73      557.15     32.89 o 
  -6  -6   2      238.50      241.09     22.35 o 
  -4  -6   2      107.05      104.07     16.62 o 
  -2  -6   2      128.03      169.64     17.43 o 
   0  -6   2      857.06      990.98     24.21 o 
   2  -6   2     9916.87    10095.35     76.51 o 
   4  -6   2      130.77      110.93     12.75 o 
   6  -6   2      567.38      484.96     24.60 o 
   8  -6   2      671.55      699.61     25.43 o 
  10  -6   2       11.82        0.03     24.77 o 
  12  -6   2      350.61      307.23     29.92 o 
  14  -6   2      264.40      242.64     26.01 o 
  16  -6   2      107.85       52.16     35.49 o 
  18  -6   2       36.11       18.83     36.39 o 
  20  -6   2       33.83       43.87     37.01 o 
 -21  -5   2       94.19       63.30     52.58 o 
 -19  -5   2       76.31       56.36     49.24 o 
 -17  -5   2      177.06      196.65     34.67 o 
 -15  -5   2      584.40      626.36     42.50 o 
 -13  -5   2      322.56      262.79     50.61 o 
 -11  -5   2     2669.50     2598.23     65.16 o 
  -9  -5   2      100.57       77.66     32.75 o 
  -7  -5   2     2119.17     2280.19     50.90 o 
  -5  -5   2      855.83      817.07     31.62 o 
  -3  -5   2     1228.46     1225.54     34.48 o 
  -1  -5   2     7799.86     8671.27     85.53 o 
   1  -5   2     7063.02     7133.52     54.30 o 
   3  -5   2      676.59      657.28     19.30 o 
   5  -5   2       90.13       95.98     15.44 o 
   7  -5   2     1362.12     1244.65     34.43 o 
   9  -5   2      420.52      401.16     23.51 o 
  11  -5   2     1182.05     1186.57     36.84 o 
  13  -5   2      299.12      266.00     25.55 o 
  15  -5   2      386.19      311.79     27.24 o 
  17  -5   2      114.47      124.71     22.89 o 
  19  -5   2      131.69      144.35     28.21 o 
  21  -5   2       84.61      107.99     30.52 o 
 -22  -4   2        5.02       16.62     45.55 o 
 -20  -4   2      161.45      223.97     34.53 o 
 -18  -4   2      148.94      133.21     29.71 o 
 -16  -4   2      685.14      690.07     45.52 o 
 -14  -4   2      322.10      363.34     31.90 o 
 -12  -4   2      521.29      547.42     34.27 o 
 -10  -4   2      425.49      392.70     26.28 o 
  -8  -4   2      832.83      818.19     33.75 o 
  -6  -4   2     1106.50     1252.51     34.62 o 
  -4  -4   2       17.53       21.71     21.09 o 
  -2  -4   2     1724.59     1639.62     39.98 o 
   0  -4   2     3959.32     4423.10     38.88 o 
   2  -4   2     1293.26     1218.34     20.61 o 
   4  -4   2     3804.84     3898.10     40.82 o 
   6  -4   2     7253.13     6972.50     66.26 o 
   8  -4   2     2593.49     2357.48     41.66 o 
  10  -4   2     1530.91     1464.82     31.47 o 
  12  -4   2       57.70       24.13     23.84 o 
  14  -4   2      261.98      253.49     24.80 o 
  16  -4   2      296.02      285.20     23.58 o 
  18  -4   2        2.46       43.13     21.31 o 
  20  -4   2       26.32       35.30     24.79 o 
  22  -4   2       37.41       60.11     34.18 o 
 -23  -3   2       56.16       32.28     60.26 o 
 -21  -3   2       67.33        0.03     53.70 o 
 -19  -3   2      278.65      282.02     37.43 o 
 -17  -3   2      287.71      286.32     29.73 o 
 -15  -3   2       77.37       41.75     37.71 o 
 -13  -3   2      204.92      246.51     23.39 o 
 -11  -3   2      311.59      336.09     24.94 o 
  -9  -3   2      701.08      714.87     30.50 o 
  -7  -3   2      834.15      859.37     29.72 o 
  -5  -3   2     2322.40     2294.83     39.10 o 
  -3  -3   2     9778.00     9414.42     82.20 o 
  -1  -3   2     8912.93     8402.90     67.22 o 
   1  -3   2    16678.18    17800.07     68.16 o 
   3  -3   2     1592.07     1619.52     21.91 o 
   5  -3   2     1779.14     1661.40     25.75 o 
   7  -3   2       72.47       78.18     10.36 o 
   9  -3   2     1064.90      953.39     26.54 o 
  11  -3   2      217.27      195.55     14.80 o 
  13  -3   2     1040.04     1000.24     35.49 o 
  15  -3   2     1613.66     1557.91     44.72 o 
  17  -3   2       89.09       81.96     20.69 o 
  19  -3   2       35.36        0.05     32.59 o 
  21  -3   2      162.47      182.14     29.88 o 
  23  -3   2       20.59       21.24     38.26 o 
 -22  -2   2      231.89      228.24     40.75 o 
 -20  -2   2       37.38       63.04     24.99 o 
 -18  -2   2       73.96      105.95     25.98 o 
 -16  -2   2      573.00      539.50     35.93 o 
 -14  -2   2      197.76      232.15     26.67 o 
 -12  -2   2      405.98      397.58     27.55 o 
 -10  -2   2     2768.75     2982.47     58.18 o 
  -8  -2   2      953.65     1021.61     29.85 o 
  -6  -2   2     3101.71     3052.46     47.97 o 
  -4  -2   2     1989.41     1876.41     31.09 o 
  -2  -2   2     8058.26     7497.24     56.31 o 
   0  -2   2    43504.10    47125.59    349.54 o 
   2  -2   2    13413.50    14687.77     55.03 o 
   4  -2   2     2719.72     2424.03     27.96 o 
   6  -2   2      280.43      281.97     11.68 o 
   8  -2   2      326.87      321.02     13.58 o 
  10  -2   2     1748.22     1809.49     31.05 o 
  12  -2   2     2513.80     2410.63     40.91 o 
  14  -2   2     1871.61     1923.75     39.74 o 
  16  -2   2      843.09      821.09     31.77 o 
  18  -2   2      256.61      239.08     27.03 o 
  20  -2   2      254.80      296.03     29.52 o 
  22  -2   2       65.56       87.21     26.55 o 
 -23  -1   2       74.71       82.46     54.51 o 
 -21  -1   2        1.41        0.03     48.46 o 
 -19  -1   2        2.07        0.03     44.11 o 
 -17  -1   2      979.08     1121.52     49.90 o 
 -15  -1   2      309.73      382.34     29.66 o 
 -13  -1   2      264.42      222.30     24.48 o 
 -11  -1   2     1360.63     1451.71     42.15 o 
  -9  -1   2     4964.83     5722.50     76.17 o 
  -7  -1   2     3573.14     3852.49     52.48 o 
  -5  -1   2     8200.66     8076.39     72.54 o 
  -3  -1   2     3601.75     3390.18     38.12 o 
  -1  -1   2    34152.05    30967.96    377.88 o 
   1  -1   2     1213.79     1281.19     13.07 o 
   3  -1   2     7858.80     8035.18     39.76 o 
   5  -1   2     2354.35     2257.36     27.45 o 
   7  -1   2     1469.51     1460.50     22.37 o 
   9  -1   2     6320.48     6123.92     55.13 o 
  11  -1   2     1265.29     1178.22     30.07 o 
  13  -1   2      920.60      889.66     27.39 o 
  15  -1   2     2368.43     2371.94     46.67 o 
  17  -1   2        7.69        0.03     29.31 o 
  19  -1   2      345.87      308.85     28.55 o 
  21  -1   2       80.52      102.11     19.67 o 
  23  -1   2       46.45       24.39     36.22 o 
 -24   0   2      290.32      321.62     44.89 o 
 -22   0   2       29.65        0.03     52.08 o 
 -20   0   2      174.22      258.99     30.83 o 
 -18   0   2       88.21      107.81     28.29 o 
 -16   0   2       11.79        0.02     36.34 o 
 -14   0   2        3.06        0.02     33.71 o 
 -12   0   2     1835.72     1818.10     46.46 o 
 -10   0   2     1945.60     2184.32     46.21 o 
  -8   0   2    11283.81    12236.19    109.08 o 
  -6   0   2    14594.16    14455.05    103.60 o 
  -4   0   2     1461.49     1267.41     23.84 o 
  -2   0   2     9328.99     8835.20     48.88 o 
   0   0   2     1150.54     1381.25     11.95 o 
   2   0   2     6471.85     6527.49     30.08 o 
   4   0   2    48946.44    49526.50    410.92 o 
   6   0   2     4125.26     4051.25     34.10 o 
   8   0   2     6161.30     6503.38     50.33 o 
  10   0   2       36.37       32.33     16.32 o 
  12   0   2       71.69       84.65     12.02 o 
  14   0   2       69.95       86.55     17.84 o 
  16   0   2     3628.41     3737.25     58.12 o 
  18   0   2      717.29      705.57     30.01 o 
  20   0   2       21.28        0.05     29.88 o 
  22   0   2       69.91       61.47     23.28 o 
  -5 -13   3        0.83       44.30     45.70 o 
  -3 -13   3       17.80        0.03     55.63 o 
  -1 -13   3       56.83        0.03     56.22 o 
   1 -13   3       23.80       67.29     24.79 o 
   3 -13   3       16.49        7.41     36.60 o 
   5 -13   3       56.78       54.72     39.17 o 
 -10 -12   3       30.14        0.03     54.54 o 
  -8 -12   3       15.78       49.40     47.96 o 
  -6 -12   3       69.16       52.80     54.53 o 
  -4 -12   3       74.11       30.80     55.12 o 
  -2 -12   3        9.72        0.03     46.95 o 
   0 -12   3      204.96      239.80     29.55 o 
   2 -12   3       56.80       45.70     24.66 o 
   4 -12   3        2.55        0.05     32.47 o 
   6 -12   3        0.21        0.05     34.23 o 
   8 -12   3       23.15       36.27     33.32 o 
  10 -12   3       27.11       14.27     36.89 o 
 -13 -11   3       36.69       78.40     50.62 o 
 -11 -11   3      211.58      104.00     64.34 o 
  -9 -11   3       13.65       36.36     26.43 o 
  -7 -11   3       37.66       64.49     42.66 o 
  -5 -11   3      369.50      453.23     62.89 o 
  -3 -11   3      158.54      137.56     54.32 o 
  -1 -11   3      205.65      190.33     33.37 o 
   1 -11   3      165.84      192.35     21.14 o 
   3 -11   3      294.22      251.86     23.09 o 
   5 -11   3        9.27        0.05     32.71 o 
   7 -11   3       26.69        3.18     34.46 o 
   9 -11   3       21.38       27.34     35.29 o 
  11 -11   3       52.77        0.05     39.74 o 
  13 -11   3       70.59       77.66     42.63 o 
 -16 -10   3        9.73        0.05     56.15 o 
 -14 -10   3       11.34        0.03     52.54 o 
 -12 -10   3       76.70       91.09     53.72 o 
 -10 -10   3      533.11      611.55     75.23 o 
  -8 -10   3      414.53      471.65     42.67 o 
  -6 -10   3      265.28      278.20     57.14 o 
  -4 -10   3      147.99      179.98     27.71 o 
  -2 -10   3      467.15      512.10     37.62 o 
   0 -10   3       38.10       44.25     29.98 o 
   2 -10   3      266.72      201.80     21.90 o 
   4 -10   3      679.71      714.29     31.61 o 
   6 -10   3      735.14      695.46     31.11 o 
   8 -10   3      616.17      706.15     33.06 o 
  10 -10   3        8.03       89.45     32.66 o 
  12 -10   3      258.40      246.45     34.55 o 
  14 -10   3      167.74      124.17     46.88 o 
  16 -10   3       44.18        0.03     66.76 o 
 -17  -9   3        1.29        0.05     52.61 o 
 -15  -9   3       13.39       40.05     47.46 o 
 -13  -9   3      105.52       65.62     56.38 o 
 -11  -9   3       25.73        0.03     52.37 o 
  -9  -9   3      293.19      275.04     57.19 o 
  -7  -9   3     1409.76     1395.45     61.89 o 
  -5  -9   3       69.37       77.35     44.15 o 
  -3  -9   3      720.48      665.16     40.32 o 
  -1  -9   3      143.67      119.91     45.72 o 
   1  -9   3      226.81      213.77     19.81 o 
   3  -9   3     1228.82     1235.61     36.51 o 
   5  -9   3      757.21      725.65     29.25 o 
   7  -9   3      131.98      115.67     23.89 o 
   9  -9   3      248.85      262.21     27.64 o 
  11  -9   3       60.05       80.63     19.85 o 
  13  -9   3      435.65      449.59     52.25 o 
  15  -9   3       51.31       49.54     26.69 o 
  17  -9   3        2.65        0.05     40.57 o 
 -18  -8   3        3.55        0.03     52.32 o 
 -16  -8   3       24.55       53.97     44.37 o 
 -14  -8   3      152.25       82.87     56.27 o 
 -12  -8   3      484.35      414.76     71.95 o 
 -10  -8   3       55.98       47.58     43.54 o 
  -8  -8   3      727.38      764.53     41.36 o 
  -6  -8   3      142.96      169.26     43.16 o 
  -4  -8   3     2638.81     2586.53     68.37 o 
  -2  -8   3      280.32      291.44     27.28 o 
   0  -8   3      419.48      390.73     19.45 o 
   2  -8   3      586.45      528.84     22.15 o 
   4  -8   3       48.90       34.84     25.18 o 
   6  -8   3      547.74      640.16     24.48 o 
   8  -8   3      704.31      693.51     36.57 o 
  10  -8   3       90.26       31.52     23.75 o 
  12  -8   3       95.69       70.16     34.68 o 
  14  -8   3       41.35       25.82     32.68 o 
  16  -8   3       32.79        0.05     36.91 o 
  18  -8   3      186.60      134.68     46.76 o 
 -19  -7   3       54.21       84.29     50.71 o 
 -17  -7   3      449.39      489.04     70.60 o 
 -15  -7   3      364.02      370.92     60.67 o 
 -13  -7   3      339.02      368.40     57.57 o 
 -11  -7   3      369.05      419.98     50.99 o 
  -9  -7   3       73.97       73.01     20.59 o 
  -7  -7   3      561.83      619.27     35.03 o 
  -5  -7   3      564.38      577.25     33.24 o 
  -3  -7   3     2029.96     2214.96     55.44 o 
  -1  -7   3     2533.74     2580.49     61.07 o 
   1  -7   3     2963.85     2898.04     42.85 o 
   3  -7   3     2050.23     2059.38     36.60 o 
   5  -7   3      844.99      955.92     26.50 o 
   7  -7   3     1016.37      937.40     37.18 o 
   9  -7   3      119.09      129.01     21.42 o 
  11  -7   3      153.50      154.54     23.09 o 
  13  -7   3      543.90      485.02     36.66 o 
  15  -7   3       33.19       47.00     21.09 o 
  17  -7   3      211.39      256.61     43.58 o 
  19  -7   3       19.49       64.65     25.56 o 
 -20  -6   3        6.88       34.75     45.51 o 
 -18  -6   3      440.97      532.00     45.07 o 
 -16  -6   3      148.19      164.26     34.96 o 
 -14  -6   3      119.15      110.13     27.96 o 
 -12  -6   3      207.59      184.44     25.93 o 
 -10  -6   3      512.34      550.45     34.14 o 
  -8  -6   3     1042.82     1051.08     41.54 o 
  -6  -6   3      235.48      266.69     35.67 o 
  -4  -6   3      573.55      589.95     31.25 o 
  -2  -6   3     1261.52     1369.23     42.72 o 
   0  -6   3     1415.87     1612.59     29.00 o 
   2  -6   3      682.97      821.97     21.56 o 
   4  -6   3     2245.60     2329.51     35.46 o 
   6  -6   3      689.74      641.13     26.69 o 
   8  -6   3      424.49      429.62     26.38 o 
  10  -6   3      347.85      299.95     24.39 o 
  12  -6   3      335.78      286.71     26.07 o 
  14  -6   3      493.34      437.61     30.92 o 
  16  -6   3        7.55        0.05     32.06 o 
  18  -6   3      186.32      175.16     30.95 o 
  20  -6   3      152.99      180.29     30.07 o 
 -21  -5   3       53.32       25.84     59.35 o 
 -19  -5   3      333.62      437.12     40.97 o 
 -17  -5   3      424.58      448.78     42.23 o 
 -15  -5   3      117.74       73.82     47.53 o 
 -13  -5   3      509.98      636.46     38.25 o 
 -11  -5   3     1127.55     1303.95     48.21 o 
  -9  -5   3      206.16      209.89     21.11 o 
  -7  -5   3       27.66       49.95     28.52 o 
  -5  -5   3      969.15      885.94     31.81 o 
  -3  -5   3     3065.73     3395.72     57.14 o 
  -1  -5   3      812.91      897.35     31.76 o 
   1  -5   3      992.00     1206.71     22.83 o 
   3  -5   3     2463.73     2915.18     35.59 o 
   5  -5   3     7461.69     8393.82     67.30 o 
   7  -5   3      125.11       81.79     23.96 o 
   9  -5   3       80.13       80.54     17.01 o 
  11  -5   3      261.50      238.58     23.70 o 
  13  -5   3      165.86      108.35     31.54 o 
  15  -5   3      126.76      121.15     23.42 o 
  17  -5   3      397.72      425.56     31.39 o 
  19  -5   3      103.88       83.63     37.27 o 
  21  -5   3       20.08        0.05     38.00 o 
 -22  -4   3       43.46       24.47     54.01 o 
 -20  -4   3      132.77      192.40     57.83 o 
 -18  -4   3      535.78      474.12     42.56 o 
 -16  -4   3      467.21      287.98     61.55 o 
 -14  -4   3       44.15       45.67     36.10 o 
 -12  -4   3      241.08      302.58     24.01 o 
 -10  -4   3      311.72      362.90     24.43 o 
  -8  -4   3      777.12      772.39     32.33 o 
  -6  -4   3     1731.49     1880.28     42.58 o 
  -4  -4   3     2028.08     1934.91     41.99 o 
  -2  -4   3     8163.83     8431.91     82.20 o 
   0  -4   3    14070.45    15110.92     73.88 o 
   2  -4   3     9010.46    10447.03     58.02 o 
   4  -4   3     4278.15     4640.42     41.82 o 
   6  -4   3      500.16      495.25     21.16 o 
   8  -4   3        8.95       13.20     18.81 o 
  10  -4   3      297.55      274.50     22.25 o 
  12  -4   3      287.75      248.98     19.19 o 
  14  -4   3      522.67      500.63     24.77 o 
  16  -4   3      688.24      711.80     34.22 o 
  18  -4   3      332.95      345.45     29.02 o 
  20  -4   3       33.16       45.17     33.28 o 
  22  -4   3       26.69        0.07     36.93 o 
 -23  -3   3       34.21       19.40     56.55 o 
 -21  -3   3       17.18       25.82     42.68 o 
 -19  -3   3      100.44       44.04     53.23 o 
 -17  -3   3       57.30      134.55     40.21 o 
 -15  -3   3      366.24      369.09     31.53 o 
 -13  -3   3      101.49      121.81     20.66 o 
 -11  -3   3      620.37      704.17     34.14 o 
  -9  -3   3     1429.05     1540.13     42.76 o 
  -7  -3   3     2068.63     2210.61     46.00 o 
  -5  -3   3      669.20      671.06     24.50 o 
  -3  -3   3     4542.35     4349.56     55.27 o 
  -1  -3   3     1740.14     1521.65     30.70 o 
   1  -3   3     1680.82     1751.44     21.57 o 
   3  -3   3     1336.49     1412.82     20.94 o 
   5  -3   3     4141.50     4490.73     45.98 o 
   7  -3   3       79.25       78.87     10.40 o 
   9  -3   3      219.39      193.76     14.80 o 
  11  -3   3      537.75      562.62     26.16 o 
  13  -3   3      428.97      455.39     26.27 o 
  15  -3   3      738.46      761.60     34.83 o 
  17  -3   3      150.39      157.94     23.82 o 
  19  -3   3       46.53        0.03     34.72 o 
  21  -3   3       96.31      123.74     27.53 o 
  23  -3   3       39.40       46.81     27.41 o 
 -22  -2   3        2.26       35.79     44.56 o 
 -20  -2   3        0.19       11.04     41.63 o 
 -18  -2   3      179.31      122.64     32.13 o 
 -16  -2   3      333.45      349.66     31.23 o 
 -14  -2   3      915.53     1020.90     42.47 o 
 -12  -2   3        1.06        0.02     31.49 o 
 -10  -2   3      886.94      922.64     35.56 o 
  -8  -2   3     3563.61     3971.94     59.29 o 
  -6  -2   3     5979.25     5963.29     65.36 o 
  -4  -2   3     9827.43     9762.98     77.08 o 
  -2  -2   3     6119.85     5668.92     53.48 o 
   0  -2   3     5937.45     6432.97     36.86 o 
   2  -2   3     3933.10     4211.61     30.60 o 
   4  -2   3     4102.88     4185.79     34.19 o 
   6  -2   3      984.11      934.69     19.17 o 
   8  -2   3     4680.84     5071.64     47.07 o 
  10  -2   3     1011.56      996.25     24.69 o 
  12  -2   3      382.93      380.89     18.40 o 
  14  -2   3     1125.10     1166.67     33.14 o 
  16  -2   3      770.92      742.88     30.29 o 
  18  -2   3      981.97      903.37     41.64 o 
  20  -2   3      189.24      161.88     39.07 o 
  22  -2   3       15.81       41.54     31.35 o 
 -23  -1   3        9.94        4.63     31.62 o 
 -21  -1   3      201.01      217.52     37.60 o 
 -19  -1   3       60.14       74.03     46.84 o 
 -17  -1   3      324.18      392.20     33.53 o 
 -15  -1   3     2000.74     2043.61     61.32 o 
 -13  -1   3      398.35      470.58     29.85 o 
 -11  -1   3     1271.34     1238.37     38.88 o 
  -9  -1   3     8604.90     9640.58    106.07 o 
  -7  -1   3     3464.69     3648.72     53.86 o 
  -5  -1   3     1297.22     1262.72     28.03 o 
  -3  -1   3     7221.28     7188.94     59.83 o 
  -1  -1   3    37238.88    35577.69    784.48 o 
   1  -1   3     6102.03     5956.19     31.75 o 
   3  -1   3    12864.36    13024.32     44.86 o 
   5  -1   3     9687.30     9724.58     60.54 o 
   7  -1   3     7362.53     7574.75     58.52 o 
   9  -1   3       60.94       50.68     10.97 o 
  11  -1   3       95.94       97.99     14.42 o 
  13  -1   3     1020.12     1130.26     28.68 o 
  15  -1   3      766.62      750.14     28.59 o 
  17  -1   3       98.40       71.73     29.36 o 
  19  -1   3      136.28      126.68     33.35 o 
  21  -1   3       75.12       77.60     22.97 o 
  23  -1   3        3.11        0.07     35.58 o 
 -22   0   3       29.23        0.03     51.63 o 
 -20   0   3        0.02       32.38     35.53 o 
 -18   0   3       17.14        0.03     38.76 o 
 -16   0   3      922.24      936.91     43.52 o 
 -14   0   3      230.42      207.75     27.65 o 
 -12   0   3      737.01      717.86     34.26 o 
 -10   0   3     3949.96     4283.83     68.45 o 
  -8   0   3    66871.42    75635.58    997.71 o 
  -6   0   3     1211.54     1111.74     26.85 o 
  -4   0   3    16601.81    15494.15     87.27 o 
  -2   0   3     9171.84     8154.78     55.54 o 
   0   0   3      313.08      280.95      8.19 o 
   2   0   3     1753.35     1658.69     17.47 o 
   4   0   3     5372.37     5092.67     33.99 o 
   6   0   3    13868.48    14791.51     70.18 o 
   8   0   3      800.52      782.38     18.56 o 
  10   0   3      382.37      334.88     14.48 o 
  12   0   3     1354.90     1376.62     30.78 o 
  14   0   3     3519.09     3809.41     54.06 o 
  16   0   3     3694.65     3753.37     62.01 o 
  18   0   3       80.35      104.83     17.58 o 
  20   0   3       37.68       26.55     29.21 o 
  22   0   3        6.99        0.05     39.02 o 
  -5 -13   4        3.49        0.03     58.88 o 
  -3 -13   4       15.33        0.03     54.22 o 
  -1 -13   4       52.80        0.03     57.33 o 
   1 -13   4       39.77       43.02     32.39 o 
   3 -13   4       69.84        0.03     63.99 o 
   5 -13   4       15.94        0.05     56.19 o 
 -10 -12   4       68.20      176.80     54.29 o 
  -8 -12   4       32.66       33.37     51.38 o 
  -6 -12   4        2.80       37.48     48.59 o 
  -4 -12   4       42.90       59.00     45.72 o 
  -2 -12   4        5.98       46.06     42.71 o 
   0 -12   4       18.51       64.61     43.65 o 
   2 -12   4        3.22       14.63     40.12 o 
   4 -12   4      150.57      199.79     34.17 o 
   6 -12   4       65.18       86.91     49.12 o 
   8 -12   4       23.21        0.03     52.56 o 
  10 -12   4       28.67        0.03     60.80 o 
 -13 -11   4       32.43       11.62     51.07 o 
 -11 -11   4       76.84       18.17     59.17 o 
  -9 -11   4       40.64       15.46     53.47 o 
  -7 -11   4      140.42       98.26     56.01 o 
  -5 -11   4       69.64       82.03     46.32 o 
  -3 -11   4        3.75        0.03     43.73 o 
  -1 -11   4      224.12       86.52     62.72 o 
   1 -11   4      417.26      458.41     41.37 o 
   3 -11   4       64.20       68.92     43.66 o 
   5 -11   4       86.66       36.15     45.03 o 
   7 -11   4       60.91       46.95     46.15 o 
   9 -11   4      154.50      135.66     35.20 o 
  11 -11   4        5.30       55.65     45.74 o 
  13 -11   4       12.14       46.34     49.55 o 
 -14 -10   4       16.98       44.18     48.15 o 
 -12 -10   4      222.57      150.62     63.53 o 
 -10 -10   4      528.83      470.71     73.80 o 
  -8 -10   4      573.08      722.05     49.27 o 
  -6 -10   4      269.68      253.48     33.80 o 
  -4 -10   4       21.35        0.02     47.95 o 
  -2 -10   4      114.49      125.14     29.24 o 
   0 -10   4      160.44      175.97     25.30 o 
   2 -10   4      101.76      100.18     24.75 o 
   4 -10   4       96.73        0.02     54.05 o 
   6 -10   4       53.22        1.38     50.49 o 
   8 -10   4      250.37      314.75     39.35 o 
  10 -10   4      154.15        7.67     59.43 o 
  12 -10   4       36.90        0.03     55.60 o 
  14 -10   4       13.31       89.97     49.93 o 
 -17  -9   4       13.67        0.03     55.56 o 
 -15  -9   4       47.47       72.42     51.52 o 
 -13  -9   4      123.05       76.40     58.78 o 
 -11  -9   4      101.02      113.39     29.69 o 
  -9  -9   4       64.63      110.66     50.11 o 
  -7  -9   4     1230.24     1243.89     57.83 o 
  -5  -9   4      216.83      239.20     32.97 o 
  -3  -9   4     1258.17     1255.94     56.86 o 
  -1  -9   4     1468.45     1419.48     55.82 o 
   1  -9   4      217.78      218.40     26.48 o 
   3  -9   4      212.30      227.43     33.72 o 
   5  -9   4      251.85      271.66     30.09 o 
   7  -9   4      416.08      477.08     34.17 o 
   9  -9   4       22.84        0.03     47.88 o 
  11  -9   4       82.96       60.49     50.14 o 
  13  -9   4        6.89        0.03     49.40 o 
  15  -9   4       88.08       32.07     30.09 o 
  17  -9   4       71.63        0.03     65.50 o 
 -18  -8   4       19.89        0.05     50.33 o 
 -16  -8   4       99.00      170.94     28.43 o 
 -14  -8   4      152.05       37.45     52.53 o 
 -12  -8   4      254.34      293.90     32.56 o 
 -10  -8   4      101.76       59.04     43.42 o 
  -8  -8   4      455.33      436.84     52.46 o 
  -6  -8   4     1880.12     1761.59     58.30 o 
  -4  -8   4      228.52      185.20     27.97 o 
  -2  -8   4      834.76      760.38     38.08 o 
   0  -8   4      444.48      423.47     28.90 o 
   2  -8   4      132.23      176.48     21.28 o 
   4  -8   4      585.87      573.77     34.22 o 
   6  -8   4       54.78       21.81     39.04 o 
   8  -8   4      283.01      274.86     30.04 o 
  10  -8   4      152.42      164.33     24.44 o 
  12  -8   4      371.54      320.00     57.92 o 
  14  -8   4       48.76        0.03     51.70 o 
  16  -8   4       36.32       54.17     52.49 o 
  18  -8   4       29.02        0.03     54.96 o 
 -19  -7   4        6.76        0.03     56.62 o 
 -17  -7   4      184.92      139.22     57.21 o 
 -15  -7   4       52.42       90.89     46.20 o 
 -13  -7   4      222.61      185.01     58.38 o 
 -11  -7   4      234.64      266.73     32.89 o 
  -9  -7   4      325.01      355.77     31.84 o 
  -7  -7   4       28.17        0.02     38.02 o 
  -5  -7   4      978.94     1166.17     44.15 o 
  -3  -7   4      751.81      644.07     32.01 o 
  -1  -7   4     1835.40     1693.61     47.46 o 
   1  -7   4      527.23      554.61     28.59 o 
   3  -7   4      156.91      200.16     21.83 o 
   5  -7   4      442.07      469.87     29.35 o 
   7  -7   4      130.49      130.63     25.53 o 
   9  -7   4      289.81      268.81     48.88 o 
  11  -7   4      224.94      196.78     48.66 o 
  13  -7   4       61.57       49.95     42.75 o 
  15  -7   4       18.52        8.72     45.86 o 
  17  -7   4      170.15      107.82     59.28 o 
  19  -7   4       21.50        0.03     52.39 o 
 -20  -6   4       61.46       90.83     50.40 o 
 -18  -6   4       22.16        0.03     50.87 o 
 -16  -6   4       49.13       55.15     43.39 o 
 -14  -6   4       12.07        0.03     39.83 o 
 -12  -6   4      175.68      135.25     44.84 o 
 -10  -6   4       67.64       60.26     36.27 o 
  -8  -6   4       36.30       14.61     33.53 o 
  -6  -6   4     1714.08     1884.60     51.54 o 
  -4  -6   4      249.11      228.50     22.65 o 
  -2  -6   4     5961.37     6061.23     85.66 o 
   0  -6   4     2026.42     2138.92     47.71 o 
   2  -6   4      105.50      110.42     17.10 o 
   4  -6   4     1678.40     2003.49     47.52 o 
   6  -6   4      646.49      699.30     35.61 o 
   8  -6   4      259.18      252.75     26.12 o 
  10  -6   4      244.68      262.47     27.90 o 
  12  -6   4      223.71      183.77     53.13 o 
  14  -6   4      806.92      946.63     48.11 o 
  16  -6   4       77.19       52.94     43.09 o 
  18  -6   4       31.93        0.03     54.87 o 
  20  -6   4       33.50       44.48     54.98 o 
 -21  -5   4       65.01       64.15     32.54 o 
 -19  -5   4      140.06       96.92     58.55 o 
 -17  -5   4      301.61      315.41     55.91 o 
 -15  -5   4      233.48      211.44     28.95 o 
 -13  -5   4      314.85      322.28     46.79 o 
 -11  -5   4      244.57      248.01     27.50 o 
  -9  -5   4      144.95      148.55     37.26 o 
  -7  -5   4      478.14      504.15     27.92 o 
  -5  -5   4      740.79      807.81     31.74 o 
  -3  -5   4      405.64      376.29     21.66 o 
  -1  -5   4     1607.76     1610.71     39.48 o 
   1  -5   4     1502.59     1696.21     37.41 o 
   3  -5   4     1944.76     2149.72     44.17 o 
   5  -5   4     2155.88     2357.55     48.27 o 
   7  -5   4      549.21      567.50     28.59 o 
   9  -5   4      227.78      223.03     23.47 o 
  11  -5   4     1676.33     1541.22     54.08 o 
  13  -5   4       71.71       70.89     43.63 o 
  15  -5   4      541.87      493.66     56.45 o 
  17  -5   4      231.02      134.23     60.65 o 
  19  -5   4       49.36       17.63     47.58 o 
  21  -5   4       50.29        0.03     58.60 o 
 -22  -4   4       13.24        0.03     53.91 o 
 -20  -4   4      184.96      210.64     58.95 o 
 -18  -4   4      522.46      533.00     44.17 o 
 -16  -4   4       30.51       63.80     36.84 o 
 -14  -4   4      371.91      349.23     29.83 o 
 -12  -4   4      309.53      223.33     48.35 o 
 -10  -4   4      530.72      571.03     34.57 o 
  -8  -4   4       84.86       42.27     30.24 o 
  -6  -4   4     1335.16     1414.31     38.06 o 
  -4  -4   4     4296.41     4362.44     64.82 o 
  -2  -4   4     4443.09     4688.93     60.49 o 
   0  -4   4     3770.66     4149.83     52.75 o 
   2  -4   4     4325.00     4926.22     57.58 o 
   4  -4   4       84.60       94.62     15.80 o 
   6  -4   4     1116.54     1223.59     35.43 o 
   8  -4   4     2818.84     3119.94     60.79 o 
  10  -4   4       92.50       65.22     19.41 o 
  12  -4   4     1180.39     1135.15     46.27 o 
  14  -4   4      290.61      379.93     30.25 o 
  16  -4   4      209.43      185.29     36.10 o 
  18  -4   4      143.88       76.62     53.58 o 
  20  -4   4       13.11       44.03     41.78 o 
  22  -4   4       21.46       58.59     48.17 o 
 -23  -3   4       39.36        0.03     59.90 o 
 -21  -3   4        1.01        0.05     44.84 o 
 -19  -3   4      411.71      392.03     40.35 o 
 -17  -3   4      302.69      282.94     31.35 o 
 -15  -3   4      579.88      668.83     39.28 o 
 -13  -3   4      199.07      207.92     25.94 o 
 -11  -3   4       42.52       47.31     29.24 o 
  -9  -3   4     2729.96     3135.97     60.56 o 
  -7  -3   4     1743.14     2026.22     44.74 o 
  -5  -3   4     1802.32     1727.69     36.92 o 
  -3  -3   4     2601.67     2470.63     42.84 o 
  -1  -3   4     3275.43     2979.40     45.24 o 
   1  -3   4     7706.75     8164.50     69.98 o 
   3  -3   4     2554.90     2874.53     42.10 o 
   5  -3   4     5664.32     6113.26     70.14 o 
   7  -3   4     2571.20     2436.30     49.01 o 
   9  -3   4     2093.30     1911.75     47.65 o 
  11  -3   4     1126.84     1148.35     43.32 o 
  13  -3   4      268.11      292.08     22.85 o 
  15  -3   4      919.57      824.77     35.97 o 
  17  -3   4      155.41      147.08     21.31 o 
  19  -3   4       54.05       43.11     32.30 o 
  21  -3   4       98.39      126.21     29.09 o 
 -22  -2   4      136.67      162.84     42.66 o 
 -20  -2   4      130.87      129.87     30.97 o 
 -18  -2   4      362.81      373.46     60.70 o 
 -16  -2   4       61.16       23.37     40.76 o 
 -14  -2   4     1720.09     1860.55     55.60 o 
 -12  -2   4      504.47      484.16     29.63 o 
 -10  -2   4     2814.77     3239.44     60.74 o 
  -8  -2   4     8534.37     9229.73     95.65 o 
  -6  -2   4     3341.05     3266.21     52.18 o 
  -4  -2   4     2582.16     2353.97     39.99 o 
  -2  -2   4     2417.98     2231.75     34.51 o 
   0  -2   4       52.34       48.85      8.83 o 
   2  -2   4     1828.05     1850.19     21.92 o 
   4  -2   4     2446.06     2646.96     28.81 o 
   6  -2   4     1726.57     1811.62     26.87 o 
   8  -2   4     2083.86     2110.16     32.52 o 
  10  -2   4     1326.16     1442.33     29.21 o 
  12  -2   4      387.87      375.57     18.14 o 
  14  -2   4      465.36      446.95     21.82 o 
  16  -2   4      122.12       91.23     23.11 o 
  18  -2   4      191.81      202.83     22.25 o 
  20  -2   4       71.88       34.37     35.56 o 
  22  -2   4       14.72       36.36     33.92 o 
 -23  -1   4       60.35       36.17     58.64 o 
 -21  -1   4      168.60      181.00     35.74 o 
 -19  -1   4       65.49       23.68     47.64 o 
 -17  -1   4      659.83      752.21     43.08 o 
 -15  -1   4      606.01      616.72     36.11 o 
 -13  -1   4      455.00      507.61     31.77 o 
 -11  -1   4      102.01       83.12     33.82 o 
  -9  -1   4     4214.59     4333.68     65.01 o 
  -7  -1   4     1058.63     1031.70     30.06 o 
  -5  -1   4     3440.34     3405.74     48.45 o 
  -3  -1   4     2011.00     1923.77     33.76 o 
  -1  -1   4     4144.53     3846.91     42.43 o 
   1  -1   4     4975.77     5155.98     34.27 o 
   3  -1   4    15793.37    15605.93     68.73 o 
   5  -1   4     5219.41     5428.53     41.25 o 
   7  -1   4     8478.34     9186.79     62.01 o 
   9  -1   4     3876.40     3867.32     44.44 o 
  11  -1   4      181.78      200.51     14.44 o 
  13  -1   4      219.99      250.12     20.64 o 
  15  -1   4      451.97      483.41     27.52 o 
  17  -1   4      106.56      123.14     21.66 o 
  19  -1   4       16.35        0.05     30.33 o 
  21  -1   4       54.01       34.61     34.22 o 
  23  -1   4        8.32        0.07     38.88 o 
 -22   0   4        3.24        8.91     47.01 o 
 -20   0   4        1.08        0.03     50.40 o 
 -18   0   4      423.07      460.04     38.11 o 
 -16   0   4        6.50        9.57     33.58 o 
 -14   0   4      964.20      931.68     42.35 o 
 -12   0   4      221.65      202.83     19.40 o 
 -10   0   4     6653.27     7413.88     91.02 o 
  -8   0   4     4536.81     4770.75     66.20 o 
  -6   0   4     3977.61     3782.55     50.52 o 
  -4   0   4      285.66      274.15     15.38 o 
  -2   0   4    37686.34    36767.69    495.33 o 
   0   0   4    10443.28    10726.75     38.68 o 
   2   0   4     5324.86     5229.86     34.26 o 
   4   0   4     2689.56     2783.32     27.18 o 
   6   0   4      199.30      171.58     10.05 o 
   8   0   4     2159.04     2042.96     30.66 o 
  10   0   4     1341.54     1460.09     28.43 o 
  12   0   4       73.49       58.16     12.28 o 
  14   0   4     5095.51     4922.12     63.82 o 
  16   0   4     1859.53     1865.37     43.34 o 
  18   0   4       89.57       84.63     21.94 o 
  20   0   4        8.94       24.01     30.36 o 
  22   0   4       12.02       41.52     30.07 o 
  -3 -13   5       20.50       71.83     41.50 o 
  -1 -13   5       49.09       57.69     51.59 o 
   1 -13   5       94.56       62.56     58.00 o 
   3 -13   5       32.46        0.05     54.63 o 
 -10 -12   5       10.65        5.91     50.76 o 
  -8 -12   5       84.77       92.29     54.22 o 
  -6 -12   5       94.29      138.82     29.48 o 
  -4 -12   5       20.49        0.03     46.81 o 
  -2 -12   5       24.03        0.03     52.13 o 
   0 -12   5        7.89        0.05     43.20 o 
   2 -12   5       11.22       53.20     41.80 o 
   4 -12   5      117.38      175.99     50.31 o 
   6 -12   5       75.76       90.54     47.43 o 
   8 -12   5       55.82      148.23     32.35 o 
 -13 -11   5        5.26        0.05     53.66 o 
 -11 -11   5      140.90      140.32     54.03 o 
  -9 -11   5       99.56       90.87     53.06 o 
  -7 -11   5       17.32       23.35     42.32 o 
  -5 -11   5       80.06       75.57     43.65 o 
  -3 -11   5       59.23        0.03     43.75 o 
  -1 -11   5        3.36        0.03     46.86 o 
   1 -11   5      101.22       56.31     45.39 o 
   3 -11   5       26.34       34.56     45.65 o 
   5 -11   5      224.18      222.16     32.77 o 
   7 -11   5       45.21       89.71     47.14 o 
   9 -11   5       73.19       77.28     54.86 o 
  11 -11   5       53.47       90.63     52.14 o 
 -14 -10   5       11.73        0.05     50.90 o 
 -12 -10   5        0.53        8.71     43.87 o 
 -10 -10   5      121.20      109.27     44.87 o 
  -8 -10   5       56.66       73.92     48.15 o 
  -6 -10   5       27.16        0.03     44.61 o 
  -4 -10   5      917.64      998.74     64.30 o 
  -2 -10   5        6.49       33.32     37.10 o 
   0 -10   5      307.95      302.49     31.80 o 
   2 -10   5       26.65       14.61     42.04 o 
   4 -10   5      266.82      271.76     31.35 o 
   6 -10   5      167.50       50.78     53.63 o 
   8 -10   5      442.38      412.40     40.16 o 
  10 -10   5       46.34        0.03     51.52 o 
  12 -10   5       69.21       55.32     48.67 o 
  14 -10   5      101.61       74.18     33.65 o 
 -17  -9   5        0.79        0.05     48.86 o 
 -15  -9   5       24.72        0.03     54.03 o 
 -13  -9   5       17.32       13.25     45.56 o 
 -11  -9   5      510.48      411.11     61.13 o 
  -9  -9   5      345.40      264.87     62.82 o 
  -7  -9   5      150.59      117.37     48.97 o 
  -5  -9   5      987.73     1028.04     47.67 o 
  -3  -9   5      423.54      320.04     60.08 o 
  -1  -9   5      166.80      173.59     24.56 o 
   1  -9   5      286.16      231.97     31.09 o 
   3  -9   5      401.30      424.34     33.94 o 
   5  -9   5      348.20      332.14     33.51 o 
   7  -9   5       63.06       70.11     30.07 o 
   9  -9   5      646.37      580.11     43.22 o 
  11  -9   5       89.67       75.34     49.68 o 
  13  -9   5       52.98       36.69     48.47 o 
  15  -9   5       58.04       12.11     51.26 o 
  17  -9   5       54.51       64.06     52.75 o 
 -18  -8   5       31.73       49.64     46.60 o 
 -16  -8   5       68.20      193.64     27.57 o 
 -14  -8   5      126.56      141.46     49.99 o 
 -12  -8   5      274.86      368.42     37.33 o 
 -10  -8   5      236.40      205.53     59.37 o 
  -8  -8   5      463.48      531.78     35.33 o 
  -6  -8   5      610.70      635.35     62.38 o 
  -4  -8   5     2373.25     2256.84     66.97 o 
  -2  -8   5      269.02      307.97     25.91 o 
   0  -8   5      334.92      330.57     28.29 o 
   2  -8   5       20.93       55.20     32.16 o 
   4  -8   5      625.26      714.73     36.16 o 
   6  -8   5      776.05      918.46     44.05 o 
   8  -8   5      556.22      575.89     40.23 o 
  10  -8   5      165.21      182.11     29.83 o 
  12  -8   5      119.90       68.35     30.66 o 
  14  -8   5       80.51       78.21     50.19 o 
  16  -8   5      225.87      221.30     36.43 o 
  18  -8   5        2.30        0.05     51.26 o 
 -19  -7   5      410.54      432.77     50.85 o 
 -17  -7   5      115.78       54.60     61.32 o 
 -15  -7   5       69.51       21.62     43.53 o 
 -13  -7   5      156.62      162.66     29.35 o 
 -11  -7   5      134.21       93.10     49.61 o 
  -9  -7   5      461.93      451.59     35.24 o 
  -7  -7   5     1047.09     1056.89     45.46 o 
  -5  -7   5     1258.94     1234.44     46.31 o 
  -3  -7   5       99.29       65.98     19.21 o 
  -1  -7   5       52.90       23.66     30.59 o 
   1  -7   5      551.77      601.42     31.11 o 
   3  -7   5      123.89      121.86     20.85 o 
   5  -7   5      452.25      470.88     30.63 o 
   7  -7   5      183.99      171.56     25.37 o 
   9  -7   5      217.75      263.83     28.88 o 
  11  -7   5      193.19      167.44     28.78 o 
  13  -7   5      406.75      431.26     37.33 o 
  15  -7   5       89.12       50.69     47.71 o 
  17  -7   5       11.44        0.03     46.38 o 
  19  -7   5       14.82        0.05     52.33 o 
 -20  -6   5       50.04        0.03     59.45 o 
 -18  -6   5       72.47       33.85     55.36 o 
 -16  -6   5       58.04       76.01     44.58 o 
 -14  -6   5      545.44      615.13     39.84 o 
 -12  -6   5       98.14      115.50     41.56 o 
 -10  -6   5       65.77       61.02     33.73 o 
  -8  -6   5     2020.70     1925.52     57.61 o 
  -6  -6   5      282.99      266.24     36.85 o 
  -4  -6   5      391.85      367.21     39.23 o 
  -2  -6   5     3244.69     3294.70     62.66 o 
   0  -6   5     1410.74     1601.86     42.05 o 
   2  -6   5      314.89      337.57     22.82 o 
   4  -6   5      213.77      204.15     23.23 o 
   6  -6   5      475.76      481.39     28.11 o 
   8  -6   5      218.38      214.36     23.65 o 
  10  -6   5      449.52      448.88     34.50 o 
  12  -6   5      328.36      354.77     48.18 o 
  14  -6   5      247.56      323.03     31.73 o 
  16  -6   5      158.24      180.05     31.13 o 
  18  -6   5      108.98        0.03     55.81 o 
  20  -6   5       55.29       20.00     53.03 o 
 -21  -5   5       44.62        0.03     55.81 o 
 -19  -5   5       50.02       32.28     50.68 o 
 -17  -5   5      190.22       59.18     60.66 o 
 -15  -5   5      330.86      363.40     31.94 o 
 -13  -5   5      361.23      495.02     34.01 o 
 -11  -5   5      573.99      627.48     36.57 o 
  -9  -5   5     2800.84     2870.70     67.52 o 
  -7  -5   5     1853.33     2063.81     53.08 o 
  -5  -5   5      998.97     1060.06     37.36 o 
  -3  -5   5    11913.27    12105.01    116.16 o 
  -1  -5   5      476.18      563.63     27.42 o 
   1  -5   5     6198.48     6692.69     75.83 o 
   3  -5   5        5.48        0.02     24.84 o 
   5  -5   5       42.20       69.62     15.56 o 
   7  -5   5       42.31       47.45     28.43 o 
   9  -5   5      492.05      513.40     31.48 o 
  11  -5   5      433.60      443.58     33.69 o 
  13  -5   5      687.40      735.43     58.79 o 
  15  -5   5      543.60      446.95     63.38 o 
  17  -5   5      451.02      501.50     39.94 o 
  19  -5   5       72.11       90.92     27.74 o 
  21  -5   5       30.44       23.84     50.66 o 
 -22  -4   5       15.92       41.16     32.11 o 
 -20  -4   5       10.22        0.03     53.65 o 
 -18  -4   5      223.30      245.67     32.99 o 
 -16  -4   5       21.90        0.03     37.93 o 
 -14  -4   5      244.95      168.12     47.74 o 
 -12  -4   5      196.52      181.16     25.32 o 
 -10  -4   5      571.59      652.85     32.53 o 
  -8  -4   5     1418.38     1471.98     43.57 o 
  -6  -4   5     3229.60     3283.67     61.12 o 
  -4  -4   5      460.52      585.35     25.24 o 
  -2  -4   5     4054.73     4411.78     64.17 o 
   0  -4   5     3053.79     3262.56     48.10 o 
   2  -4   5     5325.61     6282.03     70.70 o 
   4  -4   5     4775.62     5665.85     68.45 o 
   6  -4   5     1223.72     1283.12     37.10 o 
   8  -4   5       80.49      119.46     19.73 o 
  10  -4   5      241.03      235.82     24.01 o 
  12  -4   5      484.66      449.49     31.61 o 
  14  -4   5      291.19      275.05     29.85 o 
  16  -4   5      244.92      193.44     31.59 o 
  18  -4   5        9.23        0.03     43.01 o 
  20  -4   5       65.21        0.03     55.32 o 
  22  -4   5       11.65       28.05     47.50 o 
 -21  -3   5      102.19      120.72     52.61 o 
 -19  -3   5       39.90       81.27     25.98 o 
 -17  -3   5      113.68       77.80     42.27 o 
 -15  -3   5      119.32      118.97     25.29 o 
 -13  -3   5      276.54      248.15     28.04 o 
 -11  -3   5      346.55      284.58     26.57 o 
  -9  -3   5     1303.81     1260.01     39.66 o 
  -7  -3   5     4339.82     4979.55     71.83 o 
  -5  -3   5      801.41      839.98     30.57 o 
  -3  -3   5      322.86      334.95     18.35 o 
  -1  -3   5     8133.14     7698.41     76.49 o 
   1  -3   5     1533.54     1754.34     33.20 o 
   3  -3   5     1561.88     1754.79     35.70 o 
   5  -3   5      275.25      293.74     18.09 o 
   7  -3   5     3167.19     3339.17     59.25 o 
   9  -3   5      661.77      668.72     31.05 o 
  11  -3   5      449.79      416.91     33.06 o 
  13  -3   5      320.17      311.74     29.16 o 
  15  -3   5     1116.06     1040.24     46.51 o 
  17  -3   5      158.62      113.00     31.45 o 
  19  -3   5        5.78       19.78     42.01 o 
  21  -3   5       71.44        0.03     55.93 o 
 -22  -2   5        5.08        0.03     51.78 o 
 -20  -2   5       23.60       47.36     44.70 o 
 -18  -2   5       42.95        0.03     43.04 o 
 -16  -2   5      305.55      286.48     27.22 o 
 -14  -2   5       10.74       16.48     32.70 o 
 -12  -2   5      634.00      678.31     31.65 o 
 -10  -2   5      659.25      708.82     33.95 o 
  -8  -2   5      824.76      845.33     42.64 o 
  -6  -2   5      467.22      383.63     20.49 o 
  -4  -2   5     1915.35     1890.91     38.55 o 
  -2  -2   5    10209.94     9987.62     86.33 o 
   0  -2   5      749.74      758.82     20.62 o 
   2  -2   5     1788.70     1878.17     33.55 o 
   4  -2   5     4300.41     4745.79     56.52 o 
   6  -2   5     1638.21     1761.07     39.17 o 
   8  -2   5      401.67      423.16     23.34 o 
  10  -2   5     1400.21     1423.22     41.79 o 
  12  -2   5     1822.80     1863.56     52.73 o 
  14  -2   5      303.85      354.34     27.45 o 
  16  -2   5      443.84      416.10     37.09 o 
  18  -2   5      476.18      479.50     40.40 o 
  20  -2   5       69.90      112.39     27.83 o 
  22  -2   5        1.99       72.21     22.38 o 
 -23  -1   5        8.52        1.93     49.67 o 
 -21  -1   5       63.80       44.54     49.54 o 
 -19  -1   5      276.62      223.74     35.58 o 
 -17  -1   5      170.22      139.32     28.47 o 
 -15  -1   5       38.28       78.40     32.37 o 
 -13  -1   5       40.41       89.66     30.38 o 
 -11  -1   5      736.58      849.87     34.17 o 
  -9  -1   5      621.77      553.14     26.99 o 
  -7  -1   5     2785.06     2923.49     48.65 o 
  -5  -1   5     1281.57     1142.99     30.61 o 
  -3  -1   5      364.68      340.87     15.89 o 
  -1  -1   5     1469.14     1156.12     26.58 o 
   1  -1   5     7416.44     7916.88     63.40 o 
   3  -1   5     1676.87     1656.01     31.08 o 
   5  -1   5     6809.24     7129.97     69.99 o 
   7  -1   5    18635.10    19461.48    138.08 o 
   9  -1   5     1642.46     1732.50     42.83 o 
  11  -1   5      460.80      452.13     27.67 o 
  13  -1   5       23.49        0.02     32.35 o 
  15  -1   5      187.95      122.72     41.30 o 
  17  -1   5       25.55       50.37     19.97 o 
  19  -1   5      161.28       84.65     52.39 o 
  21  -1   5       51.56       89.45     27.26 o 
  23  -1   5       36.89       14.92     54.30 o 
 -22   0   5        0.69        0.05     41.82 o 
 -20   0   5      126.69      129.35     34.92 o 
 -18   0   5       61.48       46.44     47.58 o 
 -16   0   5      112.26       89.68     40.05 o 
 -14   0   5       48.20        0.02     35.98 o 
 -12   0   5       23.27        0.02     27.50 o 
 -10   0   5      970.66      996.10     36.29 o 
  -8   0   5      430.74      411.01     22.22 o 
  -6   0   5       20.65       14.20     20.47 o 
  -4   0   5      712.97      637.70     22.60 o 
  -2   0   5     2027.47     1868.05     33.08 o 
   0   0   5     5553.46     6229.56     55.59 o 
   2   0   5       18.42       20.17     10.21 o 
   4   0   5     1357.34     1429.76     29.84 o 
   6   0   5     4830.91     4976.26     65.00 o 
   8   0   5    21213.53    23878.59    157.47 o 
  10   0   5      109.37       91.17     16.03 o 
  12   0   5      705.85      700.73     34.05 o 
  14   0   5      146.31      183.49     23.68 o 
  16   0   5      347.25      343.20     34.05 o 
  18   0   5      146.62       99.32     44.36 o 
  20   0   5       17.23       55.70     40.83 o 
  22   0   5       20.19       54.25     42.90 o 
  -1 -13   6       30.93       70.47     52.75 o 
   1 -13   6       32.60       45.41     30.76 o 
  -8 -12   6      103.86        0.03     69.30 o 
  -6 -12   6       38.63        1.85     49.67 o 
  -4 -12   6        6.28        0.03     51.40 o 
  -2 -12   6       62.22        0.03     52.82 o 
   0 -12   6      113.22       89.94     49.85 o 
   2 -12   6       25.29       59.76     45.98 o 
   4 -12   6        0.04       36.50     45.36 o 
   6 -12   6       54.52       42.92     53.47 o 
   8 -12   6       15.05       18.57     53.16 o 
 -11 -11   6       29.05        0.03     54.10 o 
  -9 -11   6        9.12       51.69     43.63 o 
  -7 -11   6      208.04      146.51     56.65 o 
  -5 -11   6        2.56        1.64     43.23 o 
  -3 -11   6       45.34      105.93     34.27 o 
  -1 -11   6      205.80       49.18     56.98 o 
   1 -11   6      129.60      123.01     30.68 o 
   3 -11   6      126.62      111.44     47.50 o 
   5 -11   6       66.56        0.03     49.62 o 
   7 -11   6       33.81       24.72     51.45 o 
   9 -11   6      104.49       22.44     62.32 o 
  11 -11   6        1.84        0.03     60.23 o 
 -14 -10   6       87.89       97.14     52.89 o 
 -12 -10   6      187.10      223.20     35.60 o 
 -10 -10   6      119.14      101.20     31.09 o 
  -8 -10   6       62.48        0.03     56.55 o 
  -6 -10   6       59.06        0.03     50.04 o 
  -4 -10   6      130.67       74.27     50.26 o 
  -2 -10   6      491.57      526.49     60.68 o 
   0 -10   6      280.52      297.22     34.13 o 
   2 -10   6       59.08      147.09     25.08 o 
   4 -10   6       46.94       57.59     44.44 o 
   6 -10   6      249.71      222.86     32.59 o 
   8 -10   6      189.02      123.57     58.31 o 
  10 -10   6       89.76      159.08     31.52 o 
  12 -10   6      125.06      117.11     54.41 o 
  14 -10   6      130.81      128.44     33.91 o 
 -15  -9   6        2.56       25.63     41.90 o 
 -13  -9   6       56.54       20.29     53.54 o 
 -11  -9   6       42.53       54.98     42.30 o 
  -9  -9   6       77.66       63.18     45.84 o 
  -7  -9   6      333.85      270.63     49.56 o 
  -5  -9   6      852.46      744.54     50.65 o 
  -3  -9   6     2279.38     2058.16     93.51 o 
  -1  -9   6      954.06      882.03     44.94 o 
   1  -9   6      410.63      377.51     35.14 o 
   3  -9   6      115.73      134.55     22.13 o 
   5  -9   6       40.90        3.83     42.71 o 
   7  -9   6      303.77      349.49     32.53 o 
   9  -9   6      284.34      135.13     59.94 o 
  11  -9   6       38.04        0.03     50.43 o 
  13  -9   6       28.56       36.08     46.44 o 
  15  -9   6       61.89       15.99     53.54 o 
 -18  -8   6       50.17        0.03     61.13 o 
 -16  -8   6       18.40        0.03     50.47 o 
 -14  -8   6       98.40       61.78     54.36 o 
 -12  -8   6      465.79      449.84     60.17 o 
 -10  -8   6      471.17      511.23     61.17 o 
  -8  -8   6      729.44      629.43     42.39 o 
  -6  -8   6     1276.81     1425.05     65.90 o 
  -4  -8   6      512.32      500.30     38.59 o 
  -2  -8   6      330.97      262.89     29.40 o 
   0  -8   6      401.77      412.70     31.09 o 
   2  -8   6      578.61      561.78     32.81 o 
   4  -8   6      426.48      423.74     33.62 o 
   6  -8   6      331.91      345.65     32.98 o 
   8  -8   6       79.46       67.29     45.69 o 
  10  -8   6      102.15       34.82     49.69 o 
  12  -8   6      281.54      281.64     33.16 o 
  14  -8   6      288.49      312.56     34.18 o 
  16  -8   6       31.11       36.22     52.35 o 
  18  -8   6       26.70       62.32     49.71 o 
 -19  -7   6        6.84        0.05     51.95 o 
 -17  -7   6       18.14       66.19     43.99 o 
 -15  -7   6       30.93       91.70     43.23 o 
 -13  -7   6       98.89      119.73     23.97 o 
 -11  -7   6      711.89      693.06     46.63 o 
  -9  -7   6      631.28      626.08     36.16 o 
  -7  -7   6       46.69       21.33     36.70 o 
  -5  -7   6      494.84      554.73     34.07 o 
  -3  -7   6       54.94       37.86     18.01 o 
  -1  -7   6      118.55       90.16     31.19 o 
   1  -7   6      754.48      799.31     35.12 o 
   3  -7   6      250.52      289.75     27.00 o 
   5  -7   6       54.65       35.72     34.08 o 
   7  -7   6      146.49      180.12     25.98 o 
   9  -7   6       24.23        0.02     39.97 o 
  11  -7   6      616.90      567.40     66.56 o 
  13  -7   6      608.58      540.48     42.17 o 
  15  -7   6       66.19       76.77     44.23 o 
  17  -7   6       96.27      111.67     47.43 o 
  19  -7   6        0.23        9.33     44.72 o 
 -20  -6   6        2.50        0.05     46.67 o 
 -18  -6   6       79.87       53.56     50.11 o 
 -16  -6   6       84.43        0.03     52.70 o 
 -14  -6   6       32.41        0.03     43.37 o 
 -12  -6   6      177.46      130.58     43.60 o 
 -10  -6   6      304.53      307.66     29.24 o 
  -8  -6   6      384.19      484.54     40.04 o 
  -6  -6   6      280.20      268.85     25.10 o 
  -4  -6   6       99.23       51.18     29.55 o 
  -2  -6   6     2098.36     2048.31     56.84 o 
   0  -6   6     2943.36     3140.62     58.05 o 
   2  -6   6      889.04      955.64     36.54 o 
   4  -6   6      617.63      683.63     31.87 o 
   6  -6   6      654.44      703.62     34.45 o 
   8  -6   6       72.93       99.21     21.68 o 
  10  -6   6      126.47       91.54     42.68 o 
  12  -6   6      131.97      143.43     24.92 o 
  14  -6   6       33.59        0.03     45.06 o 
  16  -6   6      418.16      441.36     41.51 o 
  18  -6   6       17.47       26.88     50.85 o 
  20  -6   6       13.98       80.68     27.24 o 
 -21  -5   6       15.67        0.05     51.59 o 
 -19  -5   6       33.69       69.40     42.85 o 
 -17  -5   6       20.17        0.03     46.65 o 
 -15  -5   6       31.02       25.01     39.26 o 
 -13  -5   6      107.03       94.46     35.06 o 
 -11  -5   6     1219.29     1211.58     50.71 o 
  -9  -5   6      364.30      303.46     40.72 o 
  -7  -5   6     1349.90     1397.38     44.91 o 
  -5  -5   6     2225.31     2034.60     69.21 o 
  -3  -5   6     2132.75     1974.25     49.95 o 
  -1  -5   6      858.54      801.05     32.45 o 
   1  -5   6       67.18       65.26     16.06 o 
   3  -5   6      119.50       72.80     29.43 o 
   5  -5   6       38.97       55.91     14.59 o 
   7  -5   6      278.01      260.80     23.91 o 
   9  -5   6     1892.57     1859.34     55.14 o 
  11  -5   6      739.63      669.66     36.95 o 
  13  -5   6      661.41      562.85     40.67 o 
  15  -5   6      534.45      474.76     42.67 o 
  17  -5   6       24.65       43.82     42.16 o 
  19  -5   6        3.86       30.36     43.92 o 
  21  -5   6        9.49       35.70     45.60 o 
 -22  -4   6       26.83        0.05     55.86 o 
 -20  -4   6      118.66       95.15     52.70 o 
 -18  -4   6       29.64       51.85     38.59 o 
 -16  -4   6       14.24       22.35     35.51 o 
 -14  -4   6      269.24      300.07     42.46 o 
 -12  -4   6      339.29      297.73     27.95 o 
 -10  -4   6     1290.68     1196.98     45.45 o 
  -8  -4   6     2494.31     2428.44     70.32 o 
  -6  -4   6      524.41      485.99     28.85 o 
  -4  -4   6     1211.75     1197.49     51.09 o 
  -2  -4   6     3165.92     3158.29     55.71 o 
   0  -4   6     1404.22     1398.00     34.57 o 
   2  -4   6      164.73      151.57     14.73 o 
   4  -4   6      723.44      743.56     27.61 o 
   6  -4   6      170.07      206.48     17.96 o 
   8  -4   6     1248.85     1307.26     42.23 o 
  10  -4   6      450.66      410.24     31.34 o 
  12  -4   6      158.38      167.74     22.06 o 
  14  -4   6      520.77      478.58     35.88 o 
  16  -4   6       62.55       69.35     43.87 o 
  18  -4   6       75.81       32.09     51.40 o 
  20  -4   6       10.84       37.70     42.73 o 
 -21  -3   6       77.58       81.46     51.99 o 
 -19  -3   6       55.52       86.93     41.18 o 
 -17  -3   6       98.03      129.78     36.67 o 
 -15  -3   6      537.83      405.01     31.72 o 
 -13  -3   6      110.69       93.53     21.04 o 
 -11  -3   6      214.92      186.79     22.96 o 
  -9  -3   6       14.91       23.59     15.03 o 
  -7  -3   6     1350.47     1214.32     37.62 o 
  -5  -3   6     1966.04     2032.45     47.15 o 
  -3  -3   6     6425.02     6020.44     75.41 o 
  -1  -3   6     5737.62     4758.69     64.26 o 
   1  -3   6     4097.29     4294.84     55.44 o 
   3  -3   6      750.01      818.41     26.99 o 
   5  -3   6     5126.80     5172.64     69.44 o 
   7  -3   6     1777.67     1910.75     45.74 o 
   9  -3   6      418.73      455.90     29.30 o 
  11  -3   6     1582.16     1499.16     49.77 o 
  13  -3   6      178.59      134.90     42.70 o 
  15  -3   6        8.75        0.03     39.14 o 
  17  -3   6       19.47        0.03     42.01 o 
  19  -3   6        3.36       21.92     36.86 o 
  21  -3   6       88.47      112.62     53.79 o 
 -22  -2   6       15.62        0.05     51.33 o 
 -20  -2   6      157.47      153.54     48.43 o 
 -18  -2   6      316.05      258.34     52.30 o 
 -16  -2   6      456.89      434.10     35.91 o 
 -14  -2   6      261.31      293.23     25.81 o 
 -12  -2   6      794.65      767.33     35.50 o 
 -10  -2   6     1965.64     1786.08     48.11 o 
  -8  -2   6     1289.70     1203.24     37.23 o 
  -6  -2   6      149.83      154.96     14.63 o 
  -4  -2   6       67.84       71.68     21.75 o 
  -2  -2   6     3148.77     2517.44     43.42 o 
   0  -2   6     1239.57     1280.88     29.82 o 
   2  -2   6      262.39      237.06     15.05 o 
   4  -2   6     1525.37     1502.35     34.00 o 
   6  -2   6     2770.70     2813.67     50.06 o 
   8  -2   6     2599.39     2624.14     51.86 o 
  10  -2   6     2109.50     2123.59     55.34 o 
  12  -2   6       79.73        0.02     36.31 o 
  14  -2   6     1350.33     1129.92     47.35 o 
  16  -2   6      150.74      122.77     43.98 o 
  18  -2   6      250.17      205.69     30.97 o 
  20  -2   6      160.50      185.16     31.16 o 
  22  -2   6       50.54       62.08     52.09 o 
 -23  -1   6       64.40      173.71     32.44 o 
 -21  -1   6       57.54       47.20     43.78 o 
 -19  -1   6       34.10       35.58     42.16 o 
 -17  -1   6       19.00       37.12     24.03 o 
 -15  -1   6       60.61       28.62     32.52 o 
 -13  -1   6      376.81      413.55     28.95 o 
 -11  -1   6       99.91       70.97     18.88 o 
  -9  -1   6      643.99      686.83     30.60 o 
  -7  -1   6       14.20        0.02     21.24 o 
  -5  -1   6     2846.16     2527.95     45.33 o 
  -3  -1   6     6800.85     6012.73     66.31 o 
  -1  -1   6     2729.26     2449.10     40.88 o 
   1  -1   6     4278.38     4607.80     53.13 o 
   3  -1   6      833.74      790.85     24.37 o 
   5  -1   6     8449.84     8814.78     86.74 o 
   7  -1   6     1781.24     1809.62     41.92 o 
   9  -1   6     1635.28     1717.44     44.92 o 
  11  -1   6      152.48      161.19     19.12 o 
  13  -1   6      103.34       90.06     34.60 o 
  15  -1   6      430.64      425.98     32.16 o 
  17  -1   6      370.58      401.67     35.91 o 
  19  -1   6      167.71      134.92     32.89 o 
  21  -1   6        6.77       49.28     43.63 o 
 -22   0   6        3.39        0.05     45.06 o 
 -20   0   6       44.19        1.64     46.62 o 
 -18   0   6      380.91      302.19     33.58 o 
 -16   0   6       69.51       54.48     35.68 o 
 -14   0   6      162.10      116.38     23.40 o 
 -12   0   6       77.41       87.28     16.58 o 
 -10   0   6      116.06      120.06     18.93 o 
  -8   0   6      770.87      753.81     29.05 o 
  -6   0   6      303.31      317.63     27.07 o 
  -4   0   6        0.06        2.64     18.74 o 
  -2   0   6     3774.58     3399.99     46.95 o 
   0   0   6      146.18      127.51     11.61 o 
   2   0   6      311.14      279.23     16.26 o 
   4   0   6     7311.25     7326.90     72.72 o 
   6   0   6    30866.64    31667.62    173.11 o 
   8   0   6     2484.35     2627.44     51.90 o 
  10   0   6       70.88       79.37     13.54 o 
  12   0   6        6.31        5.60     29.02 o 
  14   0   6       26.72       59.21     33.27 o 
  16   0   6       15.21        0.03     36.39 o 
  18   0   6       35.73        1.40     41.45 o 
  20   0   6        2.76        0.03     45.24 o 
  22   0   6        5.05        8.98     45.25 o 
  -8 -12   7       48.11       46.91     54.37 o 
  -6 -12   7       29.27        0.03     59.47 o 
  -4 -12   7       21.53       22.07     47.69 o 
  -2 -12   7        8.44       47.08     45.32 o 
   0 -12   7       19.20       59.95     22.45 o 
   2 -12   7        9.51       22.92     46.76 o 
   4 -12   7       45.62       69.97     48.43 o 
   6 -12   7       23.08      106.93     46.20 o 
 -11 -11   7       83.28       26.86     59.85 o 
  -9 -11   7       10.68       67.34     45.94 o 
  -7 -11   7       26.39        0.03     53.32 o 
  -5 -11   7       51.78       51.28     28.31 o 
  -3 -11   7        7.11        0.03     43.89 o 
  -1 -11   7       35.25       86.19     39.60 o 
   1 -11   7        2.64        0.03     41.50 o 
   3 -11   7       39.38       27.26     50.11 o 
   5 -11   7       80.07      107.02     32.44 o 
   7 -11   7       34.74       52.33     28.33 o 
   9 -11   7        3.49        0.03     51.44 o 
  11 -11   7      180.32      218.08     68.21 o 
 -14 -10   7        3.10        0.03     57.69 o 
 -12 -10   7       11.03       48.95     45.41 o 
 -10 -10   7        8.07        0.03     57.55 o 
  -8 -10   7      113.28       72.72     51.99 o 
  -6 -10   7       44.59       43.30     46.34 o 
  -4 -10   7      398.01      477.57     58.35 o 
  -2 -10   7       62.53        8.81     49.69 o 
   0 -10   7       58.95       22.68     42.89 o 
   2 -10   7      271.28      291.45     33.41 o 
   4 -10   7      125.07       56.96     47.53 o 
   6 -10   7       21.00        0.03     50.54 o 
   8 -10   7       13.05       28.48     43.85 o 
  10 -10   7       28.63        1.68     51.82 o 
  12 -10   7        2.63       19.57     48.12 o 
  14 -10   7       33.77        0.03     65.01 o 
 -15  -9   7      139.46      106.40     58.64 o 
 -13  -9   7        0.70        0.03     48.12 o 
 -11  -9   7       40.76       59.55     44.29 o 
  -9  -9   7       36.69        0.03     49.61 o 
  -7  -9   7       80.44       25.70     47.97 o 
  -5  -9   7      296.84      199.68     58.44 o 
  -3  -9   7      321.57      292.03     54.57 o 
  -1  -9   7      505.54      427.06     42.31 o 
   1  -9   7      186.68      151.15     28.45 o 
   3  -9   7      115.99      129.73     29.26 o 
   5  -9   7       43.67       26.72     41.18 o 
   7  -9   7       27.03       37.74     41.16 o 
   9  -9   7        4.35       22.19     40.92 o 
  11  -9   7      317.58      353.83     60.85 o 
  13  -9   7       30.48       49.24     50.92 o 
  15  -9   7       61.76       38.53     59.21 o 
 -16  -8   7       70.63       38.05     54.99 o 
 -14  -8   7       97.11       84.84     54.44 o 
 -12  -8   7      120.62      142.60     47.59 o 
 -10  -8   7     1241.23     1243.25     84.68 o 
  -8  -8   7      599.03      536.01     66.54 o 
  -6  -8   7      222.71      227.61     48.23 o 
  -4  -8   7      943.33      834.47     67.71 o 
  -2  -8   7       61.59       98.69     33.94 o 
   0  -8   7      185.41      150.93     26.72 o 
   2  -8   7      996.76      899.38     43.99 o 
   4  -8   7      514.18      479.17     34.55 o 
   6  -8   7       35.77       45.51     41.11 o 
   8  -8   7       22.77       31.28     38.97 o 
  10  -8   7       93.60       94.93     46.67 o 
  12  -8   7       58.01        0.03     50.69 o 
  14  -8   7       37.98        0.03     56.03 o 
  16  -8   7       27.14        0.03     55.98 o 
 -19  -7   7       32.69       52.82     50.14 o 
 -17  -7   7       60.70       56.93     52.54 o 
 -15  -7   7      193.72      110.15     57.67 o 
 -13  -7   7      261.84      233.64     64.43 o 
 -11  -7   7      724.97      740.19     70.12 o 
  -9  -7   7      427.41      474.35     50.20 o 
  -7  -7   7       33.24       24.51     38.19 o 
  -5  -7   7      704.44      772.78     39.63 o 
  -3  -7   7      358.73      365.49     30.20 o 
  -1  -7   7      164.75      192.20     23.99 o 
   1  -7   7      429.02      469.66     31.61 o 
   3  -7   7       63.82       32.04     36.27 o 
   5  -7   7      412.90      386.13     28.87 o 
   7  -7   7      243.10      315.65     46.12 o 
   9  -7   7      287.68      206.42     52.82 o 
  11  -7   7     1416.61     1526.89     63.74 o 
  13  -7   7      541.50      536.63     71.38 o 
  15  -7   7        2.69       54.18     44.63 o 
  17  -7   7      116.01       49.02     59.83 o 
 -20  -6   7       10.95       46.86     48.78 o 
 -18  -6   7       67.98       73.39     30.87 o 
 -16  -6   7        8.64       20.74     43.20 o 
 -14  -6   7       71.57       30.31     47.26 o 
 -12  -6   7       39.60       30.12     42.30 o 
 -10  -6   7     1642.90     1612.83     82.26 o 
  -8  -6   7      287.64      362.19     44.98 o 
  -6  -6   7       73.13        6.11     34.99 o 
  -4  -6   7      858.28      738.82     54.01 o 
  -2  -6   7      664.57      693.29     33.38 o 
   0  -6   7      939.69     1047.83     38.22 o 
   2  -6   7      666.54      714.73     33.64 o 
   4  -6   7      872.03      923.33     38.10 o 
   6  -6   7      214.02      238.96     23.47 o 
   8  -6   7      271.20      320.79     28.92 o 
  10  -6   7      774.33      772.85     42.76 o 
  12  -6   7      394.76      318.43     37.14 o 
  14  -6   7      309.88      279.78     37.10 o 
  16  -6   7       27.57        0.03     50.64 o 
  18  -6   7       50.13       40.00     51.97 o 
 -21  -5   7       34.17       15.75     56.34 o 
 -19  -5   7        0.36        8.86     49.67 o 
 -17  -5   7       12.42        0.03     46.57 o 
 -15  -5   7       69.61       71.54     41.97 o 
 -13  -5   7       86.14       57.88     40.76 o 
 -11  -5   7     3038.20     3191.75    104.29 o 
  -9  -5   7       42.53       15.73     35.18 o 
  -7  -5   7     1440.69     1413.44     47.59 o 
  -5  -5   7      578.39      559.26     30.09 o 
  -3  -5   7      318.93      263.31     38.94 o 
  -1  -5   7      195.86      236.18     20.47 o 
   1  -5   7     1037.40     1321.42     40.95 o 
   3  -5   7      563.49      588.65     29.44 o 
   5  -5   7       62.17       49.61     30.11 o 
   7  -5   7      453.34      427.09     29.11 o 
   9  -5   7      637.23      630.01     34.81 o 
  11  -5   7       53.05        0.02     41.73 o 
  13  -5   7      723.01      623.10     56.53 o 
  15  -5   7      297.91      294.03     35.74 o 
  17  -5   7       59.16        9.41     51.71 o 
  19  -5   7       19.00        0.03     49.38 o 
 -20  -4   7       54.24       55.81     50.31 o 
 -18  -4   7       38.27       43.49     47.43 o 
 -16  -4   7      156.15      218.88     29.26 o 
 -14  -4   7      184.44       76.99     47.14 o 
 -12  -4   7      733.45      769.96     41.77 o 
 -10  -4   7      499.70      471.92     48.99 o 
  -8  -4   7     1211.02     1231.15     44.36 o 
  -6  -4   7     1451.18     1577.72     45.63 o 
  -4  -4   7      260.14      291.03     20.92 o 
  -2  -4   7     9038.38     9645.98    102.88 o 
   0  -4   7      326.13      336.13     19.23 o 
   2  -4   7     2074.04     1998.73     43.26 o 
   4  -4   7     1312.03     1247.74     35.67 o 
   6  -4   7     1139.90      968.99     34.70 o 
   8  -4   7      602.28      597.39     31.01 o 
  10  -4   7       28.56        0.02     31.12 o 
  12  -4   7      230.78      254.94     27.59 o 
  14  -4   7       69.14       78.36     39.81 o 
  16  -4   7      110.50       55.25     45.44 o 
  18  -4   7      112.07       82.49     51.21 o 
  20  -4   7       20.07        0.05     49.40 o 
 -21  -3   7       38.90        0.03     57.93 o 
 -19  -3   7       80.33      122.10     46.50 o 
 -17  -3   7      281.27      224.59     54.58 o 
 -15  -3   7      123.72      114.62     42.77 o 
 -13  -3   7      287.93      388.05     29.80 o 
 -11  -3   7     1186.92     1217.98     46.02 o 
  -9  -3   7      289.05      288.04     24.93 o 
  -7  -3   7      725.85      751.43     31.48 o 
  -5  -3   7      601.70      592.08     28.44 o 
  -3  -3   7    11186.88    11880.88    107.13 o 
  -1  -3   7      297.07      298.30     19.85 o 
   1  -3   7       80.42       75.88     12.92 o 
   3  -3   7      761.91      831.52     29.05 o 
   5  -3   7       38.52       45.86     23.92 o 
   7  -3   7     1476.08     1625.77     43.52 o 
   9  -3   7      116.85      172.40     22.89 o 
  11  -3   7      215.36      238.46     25.34 o 
  13  -3   7      168.71      148.86     44.60 o 
  15  -3   7      531.05      470.37     36.74 o 
  17  -3   7      620.26      634.06     43.93 o 
  19  -3   7       42.89       54.03     25.23 o 
  21  -3   7       51.68       50.88     49.69 o 
 -22  -2   7       13.62        0.05     50.88 o 
 -20  -2   7      129.33      175.30     31.80 o 
 -18  -2   7       59.80       66.76     44.34 o 
 -16  -2   7       59.40       30.87     23.08 o 
 -14  -2   7     1144.90     1255.26     50.71 o 
 -12  -2   7      426.14      437.70     30.66 o 
 -10  -2   7      290.32      310.20     23.87 o 
  -8  -2   7      248.86      230.07     19.10 o 
  -6  -2   7      440.19      468.83     23.86 o 
  -4  -2   7     3721.44     3807.75     61.23 o 
  -2  -2   7     4120.45     4202.30     60.66 o 
   0  -2   7    12845.04    14087.89    105.92 o 
   2  -2   7     2893.09     3031.39     48.39 o 
   4  -2   7      143.70      199.95     16.72 o 
   6  -2   7     1235.54     1297.10     37.31 o 
   8  -2   7      511.30      531.70     27.11 o 
  10  -2   7     1265.10     1320.70     45.00 o 
  12  -2   7      544.34      474.95     32.91 o 
  14  -2   7      212.79      118.99     45.36 o 
  16  -2   7       83.13       99.87     22.89 o 
  18  -2   7       16.80        0.03     43.61 o 
  20  -2   7       91.41        0.03     61.04 o 
  22  -2   7       69.72       50.85     58.28 o 
 -21  -1   7       31.66      116.24     29.97 o 
 -19  -1   7       94.51      113.39     31.49 o 
 -17  -1   7      304.09      245.84     51.53 o 
 -15  -1   7       31.72       49.50     35.44 o 
 -13  -1   7      636.91      594.77     37.09 o 
 -11  -1   7       78.37       35.15     32.59 o 
  -9  -1   7     1511.02     1526.23     45.99 o 
  -7  -1   7     1879.06     1942.27     46.07 o 
  -5  -1   7      924.90      982.81     31.49 o 
  -3  -1   7      214.64      174.97     15.25 o 
  -1  -1   7     4827.66     4371.35     57.72 o 
   1  -1   7     2251.49     2160.11     40.13 o 
   3  -1   7     2518.66     2855.98     45.92 o 
   5  -1   7     6360.50     6294.95     74.23 o 
   7  -1   7     3925.21     4020.33     63.73 o 
   9  -1   7     1110.59     1080.28     38.71 o 
  11  -1   7      275.14      275.88     23.54 o 
  13  -1   7      797.03      708.26     37.42 o 
  15  -1   7      155.96      170.34     43.53 o 
  17  -1   7      152.99      190.48     30.26 o 
  19  -1   7       13.80       56.15     37.43 o 
  21  -1   7      196.40      212.83     34.91 o 
 -22   0   7        2.85       31.90     26.46 o 
 -20   0   7       88.95      117.11     28.40 o 
 -18   0   7        2.76        0.03     47.31 o 
 -16   0   7       90.58       66.88     45.82 o 
 -14   0   7      266.17      322.65     29.71 o 
 -12   0   7      125.82      136.01     34.68 o 
 -10   0   7     1917.76     1978.98     53.27 o 
  -8   0   7      185.76      183.75     19.28 o 
  -6   0   7     1138.12     1105.62     43.53 o 
  -4   0   7     8398.22     8777.50     87.89 o 
  -2   0   7    13767.76    15198.58    106.95 o 
   0   0   7     3104.99     2923.14     44.65 o 
   2   0   7     7797.36     8196.16     82.90 o 
   4   0   7      136.12      123.68     16.50 o 
   6   0   7     5142.91     5197.16     71.12 o 
   8   0   7      790.49      651.64     28.80 o 
  10   0   7     1014.35      986.94     38.55 o 
  12   0   7        6.39        0.02     28.14 o 
  14   0   7      238.32      176.45     28.78 o 
  16   0   7     1282.80     1297.50     51.66 o 
  18   0   7       46.83       86.90     21.69 o 
  20   0   7      237.31      267.83     37.72 o 
  22   0   7        8.54        0.05     45.94 o 
  -6 -12   8       18.42       19.34     48.93 o 
  -4 -12   8       10.24        0.05     50.47 o 
  -2 -12   8       23.23        0.03     53.44 o 
   0 -12   8       29.58        0.05     48.43 o 
   2 -12   8       20.20       27.32     45.17 o 
   4 -12   8        4.37        3.70     48.72 o 
   6 -12   8       26.78      102.72     47.52 o 
 -11 -11   8       19.75       25.53     52.07 o 
  -9 -11   8       10.75       56.01     46.86 o 
  -7 -11   8       62.99       62.65     51.09 o 
  -5 -11   8       61.39       50.18     24.32 o 
  -3 -11   8       24.11        0.03     47.05 o 
  -1 -11   8      104.99      133.98     46.48 o 
   1 -11   8      159.57      207.82     29.73 o 
   3 -11   8       26.11       19.93     45.84 o 
   5 -11   8       68.78       73.16     48.81 o 
   7 -11   8       43.29       85.06     31.76 o 
   9 -11   8       57.32       77.33     49.81 o 
 -12 -10   8       14.19        0.03     53.65 o 
 -10 -10   8        5.82       15.77     46.32 o 
  -8 -10   8       47.82       68.22     25.53 o 
  -6 -10   8       94.00       63.42     31.54 o 
  -4 -10   8      148.10      103.60     53.04 o 
  -2 -10   8        2.35       24.28     39.45 o 
   0 -10   8       47.98        1.47     46.43 o 
   2 -10   8      185.78      185.39     34.41 o 
   4 -10   8      251.85      265.11     32.77 o 
   6 -10   8      205.86      195.79     32.92 o 
   8 -10   8       67.07       85.32     42.85 o 
  10 -10   8       82.36      128.06     30.93 o 
  12 -10   8       39.01       34.94     49.99 o 
 -15  -9   8       13.13        0.03     60.38 o 
 -13  -9   8       91.00       40.83     56.51 o 
 -11  -9   8       73.97      105.71     26.94 o 
  -9  -9   8      179.54       26.48     55.67 o 
  -7  -9   8      219.69      196.60     52.11 o 
  -5  -9   8      269.90      275.16     55.74 o 
  -3  -9   8      506.61      624.49     44.21 o 
  -1  -9   8      633.90      639.66     40.51 o 
   1  -9   8      979.32     1053.05     50.88 o 
   3  -9   8      167.06      216.58     29.61 o 
   5  -9   8       44.59       47.83     25.80 o 
   7  -9   8       55.23        0.03     47.86 o 
   9  -9   8      102.32      156.90     47.95 o 
  11  -9   8       86.93       44.23     53.01 o 
  13  -9   8       24.31        0.03     48.98 o 
  15  -9   8       28.85        0.05     55.70 o 
 -16  -8   8       59.45       94.77     51.59 o 
 -14  -8   8      165.02       37.64     62.67 o 
 -12  -8   8       14.22       26.89     43.80 o 
 -10  -8   8      255.88      245.78     53.20 o 
  -8  -8   8      156.71      122.88     50.71 o 
  -6  -8   8      865.30      931.18     64.04 o 
  -4  -8   8      344.22      330.03     30.47 o 
  -2  -8   8      173.52      132.67     48.80 o 
   0  -8   8      773.38      908.29     44.09 o 
   2  -8   8      684.72      640.58     39.20 o 
   4  -8   8      444.42      477.70     36.17 o 
   6  -8   8        7.90        0.03     38.00 o 
   8  -8   8        7.81        0.03     42.77 o 
  10  -8   8       82.88      109.13     48.16 o 
  12  -8   8      252.71      264.48     34.84 o 
  14  -8   8       15.45       35.60     42.25 o 
  16  -8   8       56.88       34.41     29.43 o 
 -17  -7   8       20.84        0.03     54.29 o 
 -15  -7   8       33.05       95.53     27.22 o 
 -13  -7   8       90.50      119.11     48.48 o 
 -11  -7   8      133.24       91.37     53.98 o 
  -9  -7   8      170.43      172.02     49.14 o 
  -7  -7   8      207.43      135.40     49.87 o 
  -5  -7   8      636.91      612.16     51.74 o 
  -3  -7   8     1498.64     1510.79     58.96 o 
  -1  -7   8     1799.49     1763.13     58.45 o 
   1  -7   8       64.49       45.34     21.75 o 
   3  -7   8       71.25       19.71     35.27 o 
   5  -7   8      700.59      720.77     39.60 o 
   7  -7   8      714.98      721.52     40.84 o 
   9  -7   8      395.03      402.02     62.50 o 
  11  -7   8        7.19        0.03     47.86 o 
  13  -7   8      308.03      263.35     59.09 o 
  15  -7   8      125.72       83.67     35.49 o 
  17  -7   8      130.92      115.86     60.42 o 
 -18  -6   8        0.44        7.24     47.70 o 
 -16  -6   8        8.21        0.03     49.90 o 
 -14  -6   8      105.82        8.95     52.47 o 
 -12  -6   8       72.41       79.25     24.34 o 
 -10  -6   8     3104.10     3237.81    107.48 o 
  -8  -6   8      181.44      120.88     43.91 o 
  -6  -6   8      272.35      364.68     28.62 o 
  -4  -6   8        0.05       12.26     27.64 o 
  -2  -6   8       56.69       38.59     29.33 o 
   0  -6   8       34.06       63.96     15.79 o 
   2  -6   8      196.37      198.68     21.76 o 
   4  -6   8       73.87       41.19     35.81 o 
   6  -6   8      555.57      591.21     34.46 o 
   8  -6   8     2293.84     2144.02     62.17 o 
  10  -6   8      130.45      162.28     27.74 o 
  12  -6   8     1158.22     1120.26     58.16 o 
  14  -6   8      794.80      885.85     52.93 o 
  16  -6   8       24.09       34.25     43.49 o 
  18  -6   8      103.17      140.27     33.97 o 
 -19  -5   8        7.26       54.54     45.63 o 
 -17  -5   8       53.82       47.55     43.04 o 
 -15  -5   8      355.00      319.51     61.27 o 
 -13  -5   8      251.13      235.02     30.37 o 
 -11  -5   8     2290.48     2245.85     89.71 o 
  -9  -5   8      123.60      150.32     23.44 o 
  -7  -5   8      695.10      681.98     37.04 o 
  -5  -5   8      504.32      533.51     30.13 o 
  -3  -5   8      394.63      328.63     41.70 o 
  -1  -5   8      901.57      953.40     34.87 o 
   1  -5   8      554.25      589.33     29.14 o 
   3  -5   8     2003.03     2416.24     53.46 o 
   5  -5   8      777.44      848.29     36.21 o 
   7  -5   8       29.86       50.21     29.97 o 
   9  -5   8      146.53      125.75     41.85 o 
  11  -5   8      117.30      132.84     24.11 o 
  13  -5   8      911.45      931.59     56.08 o 
  15  -5   8      166.22      182.14     53.44 o 
  17  -5   8       51.02        8.14     48.17 o 
  19  -5   8      113.64      165.30     34.72 o 
 -20  -4   8       24.01        0.03     51.26 o 
 -18  -4   8       93.19      129.52     34.46 o 
 -16  -4   8       82.31       86.21     52.08 o 
 -14  -4   8      102.37      128.40     26.41 o 
 -12  -4   8     1470.44     1602.86     57.82 o 
 -10  -4   8      966.70      975.74     43.71 o 
  -8  -4   8      207.34      155.51     37.22 o 
  -6  -4   8     2099.47     2220.09     55.66 o 
  -4  -4   8      751.71      903.73     46.13 o 
  -2  -4   8      899.87      960.81     48.93 o 
   0  -4   8       53.32       71.77     23.58 o 
   2  -4   8      319.30      354.78     22.27 o 
   4  -4   8      522.64      450.45     26.73 o 
   6  -4   8     1240.53     1339.79     41.73 o 
   8  -4   8      516.26      508.67     31.11 o 
  10  -4   8       57.37       52.44     36.43 o 
  12  -4   8       27.09        0.03     35.93 o 
  14  -4   8      918.47      968.87     48.06 o 
  16  -4   8      729.57      645.91     47.13 o 
  18  -4   8       79.04      102.11     46.93 o 
  20  -4   8       15.88        0.05     49.12 o 
 -21  -3   8       18.70       37.86     52.52 o 
 -19  -3   8       34.83       81.70     28.97 o 
 -17  -3   8      189.51      257.47     31.68 o 
 -15  -3   8       28.82        0.03     42.40 o 
 -13  -3   8     1076.33     1305.81     52.09 o 
 -11  -3   8     1813.91     1876.77     59.94 o 
  -9  -3   8     1039.47     1148.76     44.48 o 
  -7  -3   8      319.82      315.58     26.64 o 
  -5  -3   8      690.87      698.40     30.22 o 
  -3  -3   8     2920.90     2928.07     56.63 o 
  -1  -3   8     1201.71     1231.74     37.62 o 
   1  -3   8      466.84      517.08     23.88 o 
   3  -3   8      616.28      599.85     25.86 o 
   5  -3   8     1493.32     1714.25     44.16 o 
   7  -3   8     2884.05     2884.33     60.14 o 
   9  -3   8     1572.65     1618.65     48.58 o 
  11  -3   8       43.47       65.20     32.61 o 
  13  -3   8       41.50        0.02     44.56 o 
  15  -3   8      228.13      221.72     53.84 o 
  17  -3   8      140.34      117.44     56.29 o 
  19  -3   8        8.56       15.16     40.52 o 
  21  -3   8        1.19        0.05     47.72 o 
 -22  -2   8       16.47        0.03     59.05 o 
 -20  -2   8       39.86       45.51     29.86 o 
 -18  -2   8      370.11      412.17     41.15 o 
 -16  -2   8      174.77      160.00     48.09 o 
 -14  -2   8      670.67      636.09     40.32 o 
 -12  -2   8      283.61      360.72     26.53 o 
 -10  -2   8       82.77       52.54     31.88 o 
  -8  -2   8     1629.53     1575.58     46.75 o 
  -6  -2   8      790.65      695.86     44.44 o 
  -4  -2   8     1995.79     1870.13     44.61 o 
  -2  -2   8     9450.35     9622.87     96.01 o 
   0  -2   8     2997.08     2761.49     48.66 o 
   2  -2   8     1565.11     1836.21     41.71 o 
   4  -2   8     1537.10     1559.00     41.41 o 
   6  -2   8      150.00      147.60     20.33 o 
   8  -2   8      277.38      348.81     24.98 o 
  10  -2   8     1377.39     1366.67     47.54 o 
  12  -2   8      117.76       95.17     24.04 o 
  14  -2   8      795.36      851.11     45.89 o 
  16  -2   8       66.61       66.39     23.78 o 
  18  -2   8       12.09       27.98     41.35 o 
  20  -2   8       48.01        3.49     54.04 o 
 -21  -1   8       11.07        0.03     50.78 o 
 -19  -1   8       26.33       26.13     46.95 o 
 -17  -1   8       62.86       37.76     43.47 o 
 -15  -1   8      265.54      311.21     27.79 o 
 -13  -1   8      119.06      111.17     22.61 o 
 -11  -1   8     1106.30     1188.93     45.29 o 
  -9  -1   8      285.66      226.39     23.98 o 
  -7  -1   8     1306.78     1226.49     37.45 o 
  -5  -1   8      975.79      903.32     32.07 o 
  -3  -1   8     4893.10     5336.48     69.82 o 
  -1  -1   8     2116.59     2297.43     46.32 o 
   1  -1   8     3341.49     2732.64     46.51 o 
   3  -1   8        3.59        1.30     20.50 o 
   5  -1   8      818.64      775.23     29.60 o 
   7  -1   8     1019.12      946.60     33.33 o 
   9  -1   8      112.46       85.86     27.95 o 
  11  -1   8      402.48      341.31     27.29 o 
  13  -1   8      371.95      311.43     28.64 o 
  15  -1   8      546.16      450.27     35.34 o 
  17  -1   8       16.05        0.03     45.43 o 
  19  -1   8      234.36      136.32     58.14 o 
  21  -1   8       91.39      204.56     35.01 o 
 -22   0   8       33.72        9.66     50.88 o 
 -20   0   8       26.72        0.03     48.52 o 
 -18   0   8       43.48       46.00     44.42 o 
 -16   0   8       96.36      184.62     28.24 o 
 -14   0   8      194.68      271.31     27.71 o 
 -12   0   8      577.10      670.44     36.62 o 
 -10   0   8      172.10      155.79     21.54 o 
  -8   0   8      600.26      614.88     41.58 o 
  -6   0   8     1439.03     1637.62     42.00 o 
  -4   0   8     9045.06     9443.25    112.22 o 
  -2   0   8      705.40      713.59     26.64 o 
   0   0   8     1462.23     1552.31     36.27 o 
   2   0   8     2726.94     3479.44     53.19 o 
   4   0   8     4268.48     4478.97     63.98 o 
   6   0   8        6.02        0.02     24.30 o 
   8   0   8     1590.76     1562.32     42.48 o 
  10   0   8      303.85      287.78     27.00 o 
  12   0   8        5.40        0.02     35.91 o 
  14   0   8       16.22        2.38     32.78 o 
  16   0   8      186.45      231.65     28.74 o 
  18   0   8      139.55      173.59     26.95 o 
  20   0   8        0.00       63.28     44.18 o 
  22   0   8        0.00        0.03     58.22 o 
  -4 -12   9       26.51        0.05     52.85 o 
  -2 -12   9        2.18       17.22     43.58 o 
   0 -12   9       34.80       18.67     48.34 o 
   2 -12   9       19.20       18.79     49.71 o 
   4 -12   9       15.16        0.05     50.81 o 
  -9 -11   9      110.13      178.61     49.45 o 
  -7 -11   9       12.08       70.05     41.97 o 
  -5 -11   9       22.66       26.79     43.20 o 
  -3 -11   9        2.93       17.48     38.71 o 
  -1 -11   9       75.83      100.35     44.39 o 
   1 -11   9       76.68       18.69     52.09 o 
   3 -11   9       70.99       65.36     48.28 o 
   5 -11   9       14.20        0.03     50.14 o 
   7 -11   9       12.54       20.04     51.21 o 
   9 -11   9       16.60       19.00     57.31 o 
 -12 -10   9       21.28       66.95     47.05 o 
 -10 -10   9       63.94       98.31     26.44 o 
  -8 -10   9       34.44        0.05     43.72 o 
  -6 -10   9       15.51        1.66     41.47 o 
  -4 -10   9       24.52        0.03     49.42 o 
  -2 -10   9       53.55        0.03     41.02 o 
   0 -10   9       44.17       84.44     41.06 o 
   2 -10   9      163.27      134.61     51.47 o 
   4 -10   9      179.80       89.99     57.95 o 
   6 -10   9      164.18      202.38     32.89 o 
   8 -10   9      147.45      186.37     35.50 o 
  10 -10   9      218.10      196.89     60.18 o 
  12 -10   9        6.84       13.28     55.24 o 
 -13  -9   9       48.16       87.79     53.58 o 
 -11  -9   9       12.84       23.96     25.22 o 
  -9  -9   9      127.68       75.83     51.96 o 
  -7  -9   9       91.33       70.59     39.00 o 
  -5  -9   9      198.43      135.76     47.17 o 
  -3  -9   9      141.96      130.74     46.57 o 
  -1  -9   9      226.87      120.55     50.25 o 
   1  -9   9      430.36      382.43     36.48 o 
   3  -9   9       56.29       52.59     27.96 o 
   5  -9   9      125.87      123.77     47.07 o 
   7  -9   9      182.93      219.61     33.04 o 
   9  -9   9       22.83        0.03     49.78 o 
  11  -9   9       70.19        3.40     55.12 o 
  13  -9   9       62.63      143.60     48.40 o 
 -16  -8   9       18.93        0.05     51.73 o 
 -14  -8   9       21.00       28.24     46.88 o 
 -12  -8   9      107.40      116.21     49.40 o 
 -10  -8   9      239.32      122.24     54.01 o 
  -8  -8   9       86.04       48.90     46.69 o 
  -6  -8   9      159.29      112.08     26.20 o 
  -4  -8   9      452.50      486.30     50.68 o 
  -2  -8   9       45.06       56.69     36.98 o 
   0  -8   9      135.72      166.91     27.46 o 
   2  -8   9      540.46      563.00     40.46 o 
   4  -8   9       12.65       23.39     39.38 o 
   6  -8   9      212.43      228.47     32.59 o 
   8  -8   9      115.45      118.45     28.41 o 
  10  -8   9       93.81       62.59     29.79 o 
  12  -8   9       48.62        0.03     51.70 o 
  14  -8   9        9.45       28.10     48.62 o 
  16  -8   9       41.80       45.68     60.61 o 
 -17  -7   9        6.27       11.26     50.59 o 
 -15  -7   9       60.35       27.53     53.77 o 
 -13  -7   9      258.17      284.83     57.48 o 
 -11  -7   9      231.87      188.66     56.81 o 
  -9  -7   9       58.35       14.97     46.77 o 
  -7  -7   9      121.33      158.65     40.94 o 
  -5  -7   9      791.16      576.16     55.73 o 
  -3  -7   9       86.02       79.73     22.75 o 
  -1  -7   9      250.00      224.12     26.10 o 
   1  -7   9     1790.31     1869.53     57.13 o 
   3  -7   9     1353.04     1359.42     50.85 o 
   5  -7   9     2279.98     2538.22     68.46 o 
   7  -7   9      204.62      237.24     30.33 o 
   9  -7   9      144.06      166.32     48.05 o 
  11  -7   9      199.62      133.86     55.83 o 
  13  -7   9       62.93       77.22     48.55 o 
  15  -7   9       52.10        3.44     54.03 o 
  17  -7   9       24.35        0.05     52.90 o 
 -18  -6   9        3.80       33.54     44.03 o 
 -16  -6   9      111.28       91.63     60.80 o 
 -14  -6   9       68.09        0.03     52.01 o 
 -12  -6   9      485.05      483.28     60.32 o 
 -10  -6   9     2280.54     2074.26     69.95 o 
  -8  -6   9     1196.64     1047.22     70.20 o 
  -6  -6   9      210.34      185.56     41.09 o 
  -4  -6   9        2.86        0.03     29.03 o 
  -2  -6   9      174.44      181.64     22.71 o 
   0  -6   9     1677.72     1708.32     52.97 o 
   2  -6   9      183.59      169.93     25.27 o 
   4  -6   9      241.72      219.22     24.63 o 
   6  -6   9      758.04      784.46     41.13 o 
   8  -6   9     1283.02     1288.72     52.61 o 
  10  -6   9      939.28      873.20     72.03 o 
  12  -6   9      460.63      460.49     41.11 o 
  14  -6   9      657.92      719.83     72.05 o 
  16  -6   9       60.86       93.17     48.07 o 
  18  -6   9      177.21      286.24     43.27 o 
 -19  -5   9       78.81      101.03     51.02 o 
 -17  -5   9       12.11       22.02     41.94 o 
 -15  -5   9      207.26      162.69     46.45 o 
 -13  -5   9      687.93      620.88     43.76 o 
 -11  -5   9      552.25      539.72     56.58 o 
  -9  -5   9      315.77      355.46     30.57 o 
  -7  -5   9      169.84      133.62     21.30 o 
  -5  -5   9      452.85      452.74     28.88 o 
  -3  -5   9      323.36      257.28     23.11 o 
  -1  -5   9       13.26       22.78     23.14 o 
   1  -5   9      270.08      272.49     30.66 o 
   3  -5   9     2133.92     2126.07     54.19 o 
   5  -5   9     1614.34     1587.86     50.03 o 
   7  -5   9      677.64      724.02     35.48 o 
   9  -5   9      852.97      843.93     41.98 o 
  11  -5   9      339.80      339.41     36.45 o 
  13  -5   9      372.22      320.00     56.85 o 
  15  -5   9      501.34      518.28     65.19 o 
  17  -5   9       15.86        8.46     46.51 o 
  19  -5   9       33.12       14.96     54.44 o 
 -20  -4   9       28.47        3.80     47.71 o 
 -18  -4   9       56.47        0.03     49.42 o 
 -16  -4   9       79.27      134.19     25.51 o 
 -14  -4   9       90.42      109.42     22.61 o 
 -12  -4   9      939.96      796.23     42.43 o 
 -10  -4   9     1665.30     1344.82     75.83 o 
  -8  -4   9      230.31      145.96     41.04 o 
  -6  -4   9      203.05      217.07     24.01 o 
  -4  -4   9      683.21      665.91     40.25 o 
  -2  -4   9      825.20      766.48     31.91 o 
   0  -4   9      625.82      619.83     29.58 o 
   2  -4   9     2235.13     2097.91     53.47 o 
   4  -4   9      164.74      143.30     22.47 o 
   6  -4   9      707.02      669.10     33.05 o 
   8  -4   9      136.58       63.37     40.66 o 
  10  -4   9      386.68      394.06     35.15 o 
  12  -4   9      198.26      177.05     28.71 o 
  14  -4   9      801.94      764.35     48.39 o 
  16  -4   9      257.49      238.58     34.08 o 
  18  -4   9       79.00       70.16     55.74 o 
  20  -4   9       31.32        0.03     60.05 o 
 -21  -3   9       12.89       81.68     48.10 o 
 -19  -3   9       35.70        0.05     44.89 o 
 -17  -3   9       33.33       58.09     42.33 o 
 -15  -3   9      188.29      220.35     26.88 o 
 -13  -3   9       86.67       74.70     24.56 o 
 -11  -3   9     1498.29     1409.89     68.07 o 
  -9  -3   9      357.67      317.81     39.96 o 
  -7  -3   9      479.65      493.65     41.62 o 
  -5  -3   9       95.56      117.71     15.46 o 
  -3  -3   9      265.29      297.44     35.74 o 
  -1  -3   9       38.40       50.54     13.87 o 
   1  -3   9      104.40      112.70     15.23 o 
   3  -3   9     1587.17     1790.75     44.83 o 
   5  -3   9      274.23      236.22     24.65 o 
   7  -3   9      316.09      407.94     25.67 o 
   9  -3   9      278.17      271.51     25.94 o 
  11  -3   9      157.10      165.44     25.82 o 
  13  -3   9      657.72      695.97     62.12 o 
  15  -3   9       21.25       67.67     35.04 o 
  17  -3   9       34.56       17.29     45.03 o 
  19  -3   9       13.33        0.03     51.19 o 
 -20  -2   9        4.70        0.05     47.10 o 
 -18  -2   9       20.73        0.03     54.68 o 
 -16  -2   9      229.13      194.86     30.95 o 
 -14  -2   9      245.31      210.97     30.28 o 
 -12  -2   9      468.31      494.19     34.86 o 
 -10  -2   9      125.50      126.57     33.65 o 
  -8  -2   9     1475.88     1509.95     62.79 o 
  -6  -2   9      492.40      512.58     38.30 o 
  -4  -2   9       99.77       96.83     30.76 o 
  -2  -2   9      485.84      481.72     33.76 o 
  20  -2   9       24.39        0.03     53.11 o 
 -21  -1   9       38.27       65.20     29.33 o 
 -19  -1   9      133.10      123.20     50.99 o 
 -17  -1   9      350.35      206.59     61.56 o 
 -15  -1   9       69.64      109.56     24.20 o 
 -13  -1   9      213.70      205.45     27.93 o 
 -11  -1   9      778.00      772.21     39.93 o 
  -9  -1   9     2854.11     2632.24     62.89 o 
  -7  -1   9      348.51      437.49     28.09 o 
  -5  -1   9      369.24      405.89     24.32 o 
  -3  -1   9     3552.60     3787.64     63.30 o 
  -1  -1   9      902.56      806.69     30.76 o 
  15  -1   9      345.80      353.04     35.07 o 
  17  -1   9       38.06        1.50     48.93 o 
  19  -1   9       77.06       15.20     53.37 o 
  21  -1   9      133.12      139.15     31.33 o 
 -20   0   9        6.93        0.03     57.69 o 
 -18   0   9       45.97        0.03     46.72 o 
 -16   0   9      180.23      189.19     29.73 o 
 -14   0   9      457.30      480.64     37.04 o 
 -12   0   9      924.36      953.73     43.80 o 
 -10   0   9     7673.06     7704.01    132.59 o 
  -8   0   9      915.42      895.81     35.92 o 
  -6   0   9      110.29       93.83     31.23 o 
  -4   0   9     4230.94     4188.05     65.37 o 
  -2   0   9     5277.51     6430.62     93.93 o 
   0   0   9      324.31      332.73     19.68 o 
   2   0   9      367.90      405.44     22.22 o 
   4   0   9      293.98      286.75     20.73 o 
   6   0   9      126.18      154.73     17.60 o 
   8   0   9       69.14       49.43     27.34 o 
  10   0   9      312.26      347.07     23.98 o 
  12   0   9      114.19      157.59     21.95 o 
  14   0   9       35.82       30.33     35.15 o 
  16   0   9        5.92        0.03     39.81 o 
  18   0   9      179.89      206.70     32.18 o 
  20   0   9        1.70       34.15     27.98 o 
  -7 -11  10        4.36       49.26     45.06 o 
  -5 -11  10      109.85      183.80     55.44 o 
  -3 -11  10      178.86      144.07     56.38 o 
  -1 -11  10       60.62       60.64     40.43 o 
   1 -11  10        4.72        0.05     48.43 o 
   3 -11  10        8.86        8.91     44.94 o 
   5 -11  10       73.67      113.70     29.16 o 
   7 -11  10       21.63       84.77     51.07 o 
 -10 -10  10       22.92        0.03     57.86 o 
  -8 -10  10       79.31       33.65     52.80 o 
  -6 -10  10       74.62       44.30     51.00 o 
  -4 -10  10       85.26       26.51     48.47 o 
  -2 -10  10       29.48       61.97     38.17 o 
   0 -10  10      348.14      406.48     40.71 o 
   2 -10  10      140.28      106.36     53.11 o 
   4 -10  10       72.07       98.95     27.29 o 
   6 -10  10       78.12       55.91     54.18 o 
   8 -10  10       20.07       37.05     49.93 o 
  10 -10  10        6.93        0.03     59.54 o 
 -13  -9  10      111.03      111.08     33.82 o 
 -11  -9  10      326.01      374.24     69.09 o 
  -9  -9  10      134.94      100.09     55.58 o 
  -7  -9  10      107.69       44.55     56.41 o 
  -5  -9  10       99.46      125.67     40.02 o 
  -3  -9  10       76.15      124.05     33.53 o 
  -1  -9  10      175.95      109.27     49.50 o 
   1  -9  10      701.01      702.00     44.12 o 
   3  -9  10      533.97      608.66     39.82 o 
   5  -9  10      196.71      185.63     54.69 o 
   7  -9  10      129.04      191.55     53.48 o 
   9  -9  10       25.03        0.03     51.90 o 
  11  -9  10      136.82      204.56     32.59 o 
  13  -9  10       52.68       47.03     57.22 o 
 -14  -8  10        8.37       61.78     45.75 o 
 -12  -8  10       85.65      120.34     30.80 o 
 -10  -8  10       14.18       80.88     28.27 o 
  -8  -8  10      102.58       29.93     54.17 o 
  -6  -8  10      190.46      179.88     55.95 o 
  -4  -8  10      173.55      158.89     30.90 o 
  -2  -8  10      694.20      564.37     70.92 o 
   0  -8  10      353.97      366.20     32.72 o 
   2  -8  10      107.48      139.56     27.29 o 
   4  -8  10      565.30      487.87     61.22 o 
   6  -8  10      767.42      778.87     46.63 o 
   8  -8  10      565.66      504.09     66.99 o 
  10  -8  10       43.86       33.23     47.24 o 
  12  -8  10       84.97       89.71     58.47 o 
  14  -8  10        8.65        0.03     55.91 o 
 -17  -7  10        8.54       83.06     47.83 o 
 -15  -7  10       15.82       51.52     46.63 o 
 -13  -7  10       71.95      175.47     44.53 o 
 -11  -7  10      176.24      121.72     55.70 o 
  -9  -7  10      595.37      589.64     68.22 o 
  -7  -7  10      824.02      946.66     71.02 o 
  -5  -7  10      911.19      996.00     47.04 o 
  -3  -7  10      399.53      387.15     53.26 o 
  -1  -7  10     1287.76     1329.51     52.41 o 
   1  -7  10      496.50      532.99     37.52 o 
   3  -7  10     2270.66     2403.39     69.59 o 
   5  -7  10      229.54      280.22     30.30 o 
   7  -7  10       77.69      126.81     25.30 o 
   9  -7  10      163.80      194.08     29.38 o 
  11  -7  10      140.52      154.95     34.04 o 
  13  -7  10       49.12       42.68     49.14 o 
  15  -7  10       37.69       67.64     49.97 o 
 -18  -6  10       24.93       92.06     51.04 o 
 -16  -6  10      134.52       70.13     59.45 o 
 -14  -6  10       71.00        0.03     50.50 o 
 -12  -6  10      270.63      359.78     39.92 o 
 -10  -6  10      157.99      158.74     26.81 o 
  -8  -6  10      116.99      111.63     26.38 o 
  -6  -6  10      303.29      244.58     46.55 o 
  -4  -6  10      104.10      100.34     40.88 o 
  -2  -6  10      420.20      399.90     48.40 o 
   0  -6  10      383.98      421.40     32.23 o 
   2  -6  10      582.96      631.74     34.83 o 
   4  -6  10     1528.91     1622.03     55.25 o 
   6  -6  10      112.25       31.14     48.60 o 
   8  -6  10     1596.98     1675.09     60.50 o 
  10  -6  10      328.71      319.99     38.57 o 
  12  -6  10       17.93       51.76     43.75 o 
  14  -6  10       42.78        0.03     52.58 o 
  16  -6  10       59.33        0.03     55.93 o 
 -19  -5  10      191.19      194.75     72.68 o 
 -17  -5  10       23.33       42.07     49.71 o 
 -15  -5  10      114.93      159.55     51.94 o 
 -13  -5  10      363.10      449.39     60.30 o 
 -11  -5  10       46.40       36.00     44.35 o 
  -9  -5  10      651.62      696.49     60.98 o 
  -7  -5  10        1.47        0.02     40.85 o 
  -5  -5  10       33.83        0.02     36.01 o 
  -3  -5  10      311.29      345.65     28.62 o 
  -1  -5  10      712.22      653.53     34.54 o 
   1  -5  10      379.98      361.95     26.00 o 
   3  -5  10     2773.33     2729.83     62.66 o 
   5  -5  10     4227.02     4084.12     81.31 o 
   7  -5  10      415.24      425.48     53.67 o 
   9  -5  10      166.88      150.38     28.83 o 
  11  -5  10      243.05      202.89     51.21 o 
  13  -5  10      285.96      204.14     59.06 o 
  15  -5  10       43.29        0.03     55.31 o 
  17  -5  10       71.30       93.15     51.63 o 
 -20  -4  10        6.16        0.03     60.30 o 
 -18  -4  10      211.11      173.44     55.07 o 
 -16  -4  10       59.05        0.03     51.66 o 
 -14  -4  10      485.71      447.61     37.57 o 
 -12  -4  10     1025.65     1087.86     51.45 o 
 -10  -4  10     1840.29     1862.10     89.33 o 
  -8  -4  10      129.77       56.71     41.63 o 
  -6  -4  10        6.68        1.04     31.16 o 
  -4  -4  10      431.76      428.15     30.82 o 
  -2  -4  10      289.62      283.77     25.70 o 
   0  -4  10      762.08      855.99     35.30 o 
   2  -4  10      598.32      633.92     30.42 o 
   4  -4  10      378.05      418.16     28.31 o 
   6  -4  10      111.91      102.13     23.39 o 
   8  -4  10      913.45      870.56     41.38 o 
  10  -4  10      310.24      330.08     28.59 o 
  12  -4  10      931.94     1016.54     49.67 o 
  14  -4  10      100.18        5.82     50.56 o 
  16  -4  10        1.57        0.03     45.53 o 
  18  -4  10       14.83        0.03     50.73 o 
 -19  -3  10        8.30        0.03     54.04 o 
 -17  -3  10       70.31       88.11     49.59 o 
 -15  -3  10      733.64      739.37     47.85 o 
 -13  -3  10      200.61      159.58     49.94 o 
 -11  -3  10      695.56      720.23     43.66 o 
  -9  -3  10      236.18      234.17     43.87 o 
  -7  -3  10      345.31      324.55     25.22 o 
  -5  -3  10      467.71      431.22     28.02 o 
  -3  -3  10      796.76      772.27     36.13 o 
  -1  -3  10      702.34      806.55     40.19 o 
   1  -3  10      663.33      693.95     30.01 o 
   3  -3  10      876.89      902.83     36.39 o 
   5  -3  10      117.12      119.39     35.39 o 
   7  -3  10     1154.26     1112.24     44.29 o 
   9  -3  10      111.16       91.27     36.01 o 
  11  -3  10       78.70       38.62     22.07 o 
  13  -3  10      305.46      286.88     33.89 o 
  15  -3  10       44.65       70.88     40.12 o 
  17  -3  10       41.80        0.03     54.27 o 
  19  -3  10        3.92       50.54     25.89 o 
 -20  -2  10       48.08        0.03     63.32 o 
 -18  -2  10        8.09        0.03     47.24 o 
 -16  -2  10       90.83      134.41     46.03 o 
 -14  -2  10      233.07      246.47     31.54 o 
 -12  -2  10     1192.05     1150.35     76.60 o 
 -10  -2  10      157.86      180.09     25.79 o 
  -8  -2  10     1867.99     2017.16     74.16 o 
  -6  -2  10      167.14      135.01     20.68 o 
  -4  -2  10     1052.22      959.35     37.22 o 
  -2  -2  10      346.32      381.61     25.76 o 
   0  -2  10       33.07       17.91     27.03 o 
   2  -2  10      941.33      972.90     34.57 o 
   4  -2  10      118.96      111.50     20.69 o 
   6  -2  10      637.45      632.70     32.48 o 
   8  -2  10      448.76      411.54     33.17 o 
  10  -2  10      511.53      526.78     31.94 o 
  12  -2  10      622.80      634.38     39.13 o 
  14  -2  10      103.26       81.84     44.82 o 
  16  -2  10       29.93       60.66     41.80 o 
  18  -2  10       17.38        0.03     46.00 o 
  20  -2  10       20.04        0.03     54.82 o 
 -21  -1  10       10.94        0.03     57.12 o 
 -19  -1  10       43.08       51.64     30.93 o 
 -17  -1  10      124.46       14.13     57.24 o 
 -15  -1  10       91.29      121.18     44.91 o 
 -13  -1  10      345.67      310.05     53.32 o 
 -11  -1  10     1330.51     1452.09     50.47 o 
  -9  -1  10     2532.62     2532.28     63.72 o 
  -7  -1  10      322.83      300.34     26.53 o 
  -5  -1  10      949.00     1001.71     36.87 o 
  -3  -1  10      278.28      246.71     20.44 o 
  -1  -1  10       73.81       79.47     16.41 o 
   1  -1  10      111.29       63.22     28.28 o 
   3  -1  10      567.19      525.97     26.83 o 
   5  -1  10     1644.05     1576.48     44.59 o 
   7  -1  10      152.99      192.83     21.42 o 
   9  -1  10      495.21      493.75     30.08 o 
  11  -1  10       37.20       50.28     35.11 o 
  13  -1  10       78.27      143.55     39.23 o 
  15  -1  10      262.74      131.60     50.89 o 
  17  -1  10      104.59       26.81     50.02 o 
  19  -1  10       19.38        1.76     48.09 o 
 -20   0  10        0.08       22.04     44.29 o 
 -18   0  10      104.72       54.43     47.02 o 
 -16   0  10       95.57       81.37     43.51 o 
 -14   0  10       18.23       69.74     21.40 o 
 -12   0  10     1398.11     1456.42     60.46 o 
 -10   0  10      799.97      974.63     55.29 o 
  -8   0  10      226.01      233.21     22.59 o 
  -6   0  10     1986.00     1957.91     65.06 o 
  -4   0  10      588.19      579.84     38.37 o 
  -2   0  10     2411.14     2641.44     52.94 o 
   0   0  10       10.42       26.39     18.10 o 
   2   0  10      523.10      521.02     26.35 o 
   4   0  10     5646.48     5506.46     77.04 o 
   6   0  10      241.26      219.43     21.14 o 
   8   0  10      393.58      390.92     27.52 o 
  10   0  10        0.12       36.62     26.48 o 
  12   0  10       39.13       56.24     33.77 o 
  14   0  10        0.00        0.03     34.23 o 
  16   0  10       16.48        8.91     44.72 o 
  18   0  10       65.89        6.63     52.21 o 
  20   0  10       65.03       23.96     55.69 o 
  -5 -11  11       54.80        0.03     59.35 o 
  -3 -11  11       41.53       24.08     51.18 o 
  -1 -11  11        6.53        0.05     48.60 o 
   1 -11  11       14.24       32.95     46.62 o 
   3 -11  11        2.23        0.05     53.16 o 
   5 -11  11       12.77        0.03     56.69 o 
 -10 -10  11       82.46      153.52     34.77 o 
  -8 -10  11      145.14      187.61     36.48 o 
  -6 -10  11      121.84       47.50     53.56 o 
  -4 -10  11       32.79       58.22     47.01 o 
  -2 -10  11      125.49      143.26     56.03 o 
   0 -10  11      124.64      101.87     50.14 o 
   2 -10  11       98.23       99.21     30.76 o 
   4 -10  11      197.26      308.08     37.46 o 
   6 -10  11      133.54      218.82     60.47 o 
   8 -10  11       79.62        0.03     58.43 o 
 -11  -9  11      212.81      234.62     65.55 o 
  -9  -9  11      251.91      265.16     56.69 o 
  -7  -9  11      132.77      113.55     58.62 o 
  -5  -9  11      148.80      177.94     57.55 o 
  -3  -9  11       24.77        0.03     44.91 o 
  -1  -9  11       14.84       35.29     41.82 o 
   1  -9  11      202.95      241.94     32.99 o 
   3  -9  11       58.61        7.76     49.67 o 
   5  -9  11       78.20       25.49     50.54 o 
   7  -9  11        5.41        0.03     51.02 o 
   9  -9  11       55.18        0.03     55.74 o 
  11  -9  11       22.34        0.03     54.32 o 
 -14  -8  11       30.77        0.03     58.67 o 
 -12  -8  11      144.17      143.12     66.05 o 
 -10  -8  11      120.15       81.99     55.12 o 
  -8  -8  11       83.50      107.16     48.35 o 
  -6  -8  11      722.95      771.29     46.87 o 
  -4  -8  11       20.82        0.03     50.04 o 
  -2  -8  11       48.23       67.69     39.07 o 
   0  -8  11      182.45      156.15     29.47 o 
   2  -8  11       71.28       47.84     47.58 o 
   4  -8  11       12.37       34.54     42.32 o 
   6  -8  11       34.61       68.62     45.89 o 
   8  -8  11       33.83        0.03     51.07 o 
  10  -8  11       60.97       18.20     54.63 o 
  12  -8  11       22.48       82.01     28.84 o 
  14  -8  11        4.51        0.05     52.39 o 
 -15  -7  11       64.47       12.80     57.72 o 
 -13  -7  11       11.56        0.03     50.30 o 
 -11  -7  11      324.24      315.52     62.12 o 
  -9  -7  11      325.58      392.25     57.80 o 
  -7  -7  11      297.67      319.64     53.53 o 
  -5  -7  11        6.68        0.02     46.63 o 
  -3  -7  11      621.36      538.36     61.74 o 
  -1  -7  11      547.80      588.71     56.44 o 
   1  -7  11       73.56       76.83     40.30 o 
   3  -7  11      633.17      636.18     64.37 o 
   5  -7  11      973.58     1003.78     56.65 o 
   7  -7  11      368.06      455.33     55.02 o 
   9  -7  11      248.32      277.70     34.81 o 
  11  -7  11      197.39      251.68     35.31 o 
  13  -7  11       28.53        6.86     47.96 o 
  15  -7  11        1.67        0.05     51.30 o 
 -16  -6  11       23.08        0.03     54.53 o 
 -14  -6  11       45.80        0.03     54.86 o 
 -12  -6  11      225.23      257.61     31.51 o 
 -10  -6  11      707.20      681.70     46.76 o 
  -8  -6  11      211.40      220.75     51.02 o 
  -6  -6  11       94.57       92.58     46.83 o 
  -4  -6  11       59.15       62.61     24.56 o 
  -2  -6  11      338.93      311.67     50.78 o 
   0  -6  11      191.29      243.95     27.91 o 
   2  -6  11     1607.66     1725.79     54.61 o 
   4  -6  11     1080.71     1063.24     51.56 o 
   6  -6  11      264.70      249.22     33.75 o 
   8  -6  11       93.74      128.89     28.59 o 
  10  -6  11       23.58       18.72     42.80 o 
  12  -6  11      600.91      525.67     44.40 o 
  14  -6  11       53.42       96.46     25.41 o 
  16  -6  11      108.08      120.79     57.76 o 
 -17  -5  11       49.84        0.03     62.18 o 
 -15  -5  11      426.53      359.68     67.18 o 
 -13  -5  11      271.26      254.17     60.66 o 
 -11  -5  11      134.18      162.67     27.10 o 
  -9  -5  11      319.42      239.17     56.73 o 
  -7  -5  11      645.34      627.89     58.74 o 
  -5  -5  11      671.48      674.62     55.52 o 
  -3  -5  11      364.30      408.77     46.45 o 
  -1  -5  11      428.89      467.88     32.75 o 
   1  -5  11      612.64      660.17     35.98 o 
   3  -5  11     1183.21     1238.32     46.26 o 
   5  -5  11     2327.90     2514.41     67.45 o 
   7  -5  11     1444.41     1356.50     75.67 o 
   9  -5  11      536.23      460.84     60.15 o 
  11  -5  11      329.35      369.19     58.14 o 
  13  -5  11        2.04        0.03     52.83 o 
  15  -5  11        0.43        0.03     49.62 o 
  17  -5  11       84.83      102.42     52.89 o 
 -18  -4  11       73.37      106.66     32.94 o 
 -16  -4  11       67.23       33.13     54.94 o 
 -14  -4  11       98.59      173.59     46.65 o 
 -12  -4  11      930.19      952.65     52.85 o 
 -10  -4  11      303.68      314.96     50.28 o 
  -8  -4  11      794.98      930.85     59.28 o 
  -6  -4  11      657.60      492.10     57.74 o 
  -4  -4  11      209.80      175.12     38.55 o 
  -2  -4  11     2428.65     2224.19     59.52 o 
   0  -4  11     1236.95     1400.33     46.19 o 
   2  -4  11      628.52      622.22     32.29 o 
   4  -4  11      549.90      632.81     33.86 o 
   6  -4  11     2500.55     2532.07     66.81 o 
   8  -4  11      227.28      245.90     31.04 o 
  10  -4  11      496.91      506.21     37.78 o 
  12  -4  11        0.76        0.03     43.11 o 
  14  -4  11       28.97        3.06     45.96 o 
  16  -4  11       68.00       78.97     44.68 o 
  18  -4  11        8.27        0.05     51.44 o 
 -19  -3  11       71.84      131.68     31.04 o 
 -17  -3  11      167.80      172.05     52.60 o 
 -15  -3  11       54.80       84.06     48.69 o 
 -13  -3  11       76.00       80.58     46.26 o 
 -11  -3  11      551.46      572.09     56.45 o 
  -9  -3  11        8.38        0.02     36.79 o 
  -7  -3  11      411.42      354.82     29.82 o 
  -5  -3  11      204.12      184.43     21.32 o 
  -3  -3  11      490.84      541.61     29.94 o 
  -1  -3  11      442.55      361.58     28.66 o 
   1  -3  11       91.03      107.94     17.29 o 
   3  -3  11      349.35      303.21     24.75 o 
   5  -3  11     1477.50     1553.00     49.91 o 
   7  -3  11      249.30      272.42     29.09 o 
   9  -3  11        5.88        0.02     40.68 o 
  11  -3  11      487.64      415.97     57.47 o 
  13  -3  11       45.60       23.94     46.63 o 
  15  -3  11      222.02      207.69     54.67 o 
  17  -3  11       15.34       64.94     40.00 o 
  19  -3  11      136.56      181.91     35.94 o 
 -20  -2  11       69.05      161.15     31.14 o 
 -18  -2  11       22.64        0.03     48.26 o 
 -16  -2  11      213.86      264.93     47.52 o 
 -14  -2  11      507.06      456.96     66.75 o 
 -12  -2  11       39.48        0.03     42.28 o 
 -10  -2  11      245.02      273.68     28.71 o 
  -8  -2  11      170.62      135.06     37.97 o 
  -6  -2  11      674.36      596.32     36.00 o 
  -4  -2  11      215.34      229.54     35.77 o 
  -2  -2  11      911.73      985.27     38.91 o 
   0  -2  11        8.78       11.90     13.18 o 
   2  -2  11      744.90      763.62     33.88 o 
   4  -2  11     1435.70     1425.05     45.35 o 
   6  -2  11      113.55      121.34     21.21 o 
   8  -2  11      238.05      227.90     29.85 o 
  10  -2  11       54.61       57.03     38.83 o 
  12  -2  11      361.19      363.53     37.50 o 
  14  -2  11      163.23      180.40     29.42 o 
  16  -2  11        2.94        0.03     52.23 o 
  18  -2  11       71.52      167.00     30.40 o 
 -19  -1  11       80.54       46.91     56.65 o 
 -17  -1  11       44.97       87.95     45.32 o 
 -15  -1  11       28.18        0.03     44.58 o 
 -13  -1  11      752.95      873.10     45.35 o 
 -11  -1  11     4118.33     4242.28     91.35 o 
  -9  -1  11      291.06      331.53     47.12 o 
  -7  -1  11      132.27      108.68     41.83 o 
  -5  -1  11      408.28      375.90     27.69 o 
  -3  -1  11       92.46       99.70     31.66 o 
  -1  -1  11     1252.96     1267.00     41.09 o 
   1  -1  11     1560.14     1656.63     46.02 o 
   3  -1  11     2456.36     2377.40     68.98 o 
   5  -1  11      484.18      488.19     29.42 o 
   7  -1  11     1373.62     1401.93     63.07 o 
   9  -1  11      615.20      568.22     38.14 o 
  11  -1  11       76.64       37.83     42.80 o 
  13  -1  11      184.28      162.57     25.32 o 
  15  -1  11       41.16       58.21     21.21 o 
  17  -1  11      102.33      128.97     32.90 o 
  19  -1  11       20.16       69.42     46.13 o 
 -20   0  11       26.43        0.05     54.48 o 
 -18   0  11        0.00        0.03     46.27 o 
 -16   0  11        0.00        0.03     48.17 o 
 -14   0  11       60.66       25.03     46.06 o 
 -12   0  11      262.49      283.73     34.63 o 
 -10   0  11     2051.04     2061.84     64.66 o 
  -8   0  11      139.49       96.47     40.23 o 
  -6   0  11      952.73      932.83     38.13 o 
  -4   0  11        2.32        0.02     27.51 o 
  -2   0  11     1341.52     1180.57     40.09 o 
   0   0  11      182.32      182.27     22.39 o 
   2   0  11       45.15       60.02     16.11 o 
   4   0  11      145.78       66.97     37.74 o 
   6   0  11      846.98      893.91     37.56 o 
   8   0  11      975.48      947.57     40.97 o 
  10   0  11       59.98       36.98     35.84 o 
  12   0  11      512.97      375.05     38.56 o 
  14   0  11        1.72        0.03     42.66 o 
  16   0  11        0.59        0.03     47.95 o 
  18   0  11       68.78       27.65     54.82 o 
  20   0  11       85.96      105.57     34.42 o 
  -1 -11  12       18.11       83.80     43.59 o 
   1 -11  12        8.04       24.82     48.41 o 
  -8 -10  12       50.98       37.83     51.45 o 
  -6 -10  12       36.89        7.31     54.91 o 
  -4 -10  12       22.14       10.69     47.98 o 
  -2 -10  12       37.28        0.03     53.92 o 
   0 -10  12        1.80        0.03     51.33 o 
   2 -10  12       13.68       40.50     44.99 o 
   4 -10  12      169.92      164.92     57.31 o 
   6 -10  12       12.67        0.03     53.77 o 
 -11  -9  12       15.96       37.67     51.23 o 
  -9  -9  12      127.86      107.37     54.56 o 
  -7  -9  12      199.12      192.00     58.43 o 
  -5  -9  12      182.00      173.50     37.64 o 
  -3  -9  12       31.30       37.31     43.30 o 
  -1  -9  12       79.72       60.99     49.16 o 
   1  -9  12       15.96       37.00     42.96 o 
   3  -9  12      149.76      141.89     53.53 o 
   5  -9  12      351.44      460.03     64.90 o 
   7  -9  12       45.62       78.02     47.95 o 
   9  -9  12        3.26        0.05     47.29 o 
  11  -9  12       15.97        0.05     54.94 o 
 -12  -8  12       87.88        3.63     63.54 o 
 -10  -8  12       41.92       76.39     29.14 o 
  -8  -8  12      201.25      283.72     53.89 o 
  -6  -8  12       69.67       83.91     29.00 o 
  -4  -8  12       12.62        0.03     41.90 o 
  -2  -8  12       48.19        0.03     44.87 o 
   0  -8  12        8.18       23.59     40.02 o 
   2  -8  12       11.57        8.93     40.07 o 
   4  -8  12      266.64      217.35     61.04 o 
   6  -8  12      106.27      180.63     27.57 o 
   8  -8  12       39.74       83.80     41.94 o 
  10  -8  12      203.43      324.81     37.14 o 
  12  -8  12       98.93      125.05     35.27 o 
 -15  -7  12       13.09        0.03     60.92 o 
 -13  -7  12       70.21       91.39     53.37 o 
 -11  -7  12       83.48        4.92     58.40 o 
  -9  -7  12      279.68      337.41     60.70 o 
  -7  -7  12      350.90      422.18     39.26 o 
  -5  -7  12      157.53      162.57     50.09 o 
  -3  -7  12     1256.34     1380.74     75.56 o 
  -1  -7  12      177.95      112.77     48.66 o 
   1  -7  12      825.88      835.95     43.36 o 
   3  -7  12      861.08      859.01     68.15 o 
   5  -7  12      542.31      545.58     63.90 o 
   7  -7  12      151.77      153.69     33.42 o 
   9  -7  12       55.91        0.03     52.70 o 
  11  -7  12       44.84       71.94     46.22 o 
  13  -7  12       48.93        0.03     51.82 o 
 -16  -6  12       71.97       61.59     57.02 o 
 -14  -6  12      102.36      179.41     32.71 o 
 -12  -6  12       98.44       99.19     48.85 o 
 -10  -6  12      157.88      137.44     53.70 o 
  -8  -6  12      121.33       94.24     48.26 o 
  -6  -6  12      660.69      583.78     62.02 o 
  -4  -6  12      476.07      344.61     59.10 o 
  -2  -6  12      360.09      374.98     48.85 o 
   0  -6  12      181.18      140.03     25.39 o 
   2  -6  12      124.24      164.95     45.22 o 
   4  -6  12     1526.74     1737.23     60.39 o 
   6  -6  12     2795.92     2982.18     81.04 o 
   8  -6  12      259.22      181.49     54.91 o 
  10  -6  12       36.21       56.29     45.05 o 
  12  -6  12       11.34       24.47     46.01 o 
  14  -6  12       55.28       15.86     54.84 o 
  16  -6  12        2.90        0.03     63.70 o 
 -17  -5  12       62.18       46.46     30.80 o 
 -15  -5  12       24.56       82.11     45.53 o 
 -13  -5  12      253.45      173.40     66.69 o 
 -11  -5  12      569.65      629.40     63.67 o 
  -9  -5  12      578.59      655.44     65.51 o 
  -7  -5  12      451.84      429.99     36.43 o 
  -5  -5  12     1452.33     1477.66     72.02 o 
  -3  -5  12      127.42      110.54     23.94 o 
  -1  -5  12      882.64      851.44     62.46 o 
   1  -5  12     1154.39     1257.49     50.66 o 
   3  -5  12      101.70       63.34     46.64 o 
   5  -5  12       57.62       18.58     49.64 o 
   7  -5  12      770.61      734.10     65.75 o 
   9  -5  12      435.94      478.72     58.13 o 
  11  -5  12       11.66       26.82     41.30 o 
  13  -5  12       61.60       83.79     46.48 o 
  15  -5  12       64.31       57.78     58.40 o 
  17  -5  12       62.98        0.03     57.14 o 
 -18  -4  12      146.07      291.16     39.50 o 
 -16  -4  12       21.33        0.03     48.50 o 
 -14  -4  12       21.28       53.47     42.32 o 
 -12  -4  12       90.53        0.02     55.17 o 
 -10  -4  12       15.98        0.02     51.18 o 
  -8  -4  12      606.04      561.10     52.12 o 
  -6  -4  12     1130.16     1035.95     61.41 o 
  -4  -4  12      598.04      589.75     52.29 o 
  -2  -4  12      445.66      474.34     46.83 o 
   0  -4  12      449.61      475.27     33.82 o 
   2  -4  12      224.56      234.17     26.10 o 
   4  -4  12     1388.90     1479.31     53.38 o 
   6  -4  12     2580.73     2681.91     90.82 o 
   8  -4  12      245.06      264.00     29.61 o 
  10  -4  12      776.27      805.52     45.90 o 
  12  -4  12      170.39      128.04     31.14 o 
  14  -4  12       47.06       32.21     45.55 o 
  16  -4  12       42.30       68.62     46.51 o 
 -19  -3  12      125.46       70.90     64.05 o 
 -17  -3  12      164.01      114.83     43.06 o 
 -15  -3  12      203.95      120.96     60.09 o 
 -13  -3  12      111.35       80.04     49.04 o 
 -11  -3  12      270.31      247.39     50.84 o 
  -9  -3  12      287.42      288.33     48.76 o 
  -7  -3  12       44.91        0.02     39.45 o 
  -5  -3  12      446.73      380.33     29.40 o 
  -3  -3  12      207.92      193.23     22.90 o 
  -1  -3  12      661.97      794.14     46.27 o 
   1  -3  12       80.86       62.32     32.68 o 
   3  -3  12      681.56      702.08     36.42 o 
   5  -3  12     5256.91     5248.26     92.59 o 
   7  -3  12      415.68      424.86     34.44 o 
   9  -3  12      821.83      774.68     68.92 o 
  11  -3  12      471.67      501.99     38.16 o 
  13  -3  12       82.94      143.48     27.20 o 
  15  -3  12      114.55       83.11     55.53 o 
  17  -3  12       15.62       19.67     48.34 o 
 -18  -2  12        7.17        0.03     54.27 o 
 -16  -2  12       35.42        0.03     54.06 o 
 -14  -2  12        5.48       10.40     40.83 o 
 -12  -2  12       96.08      112.58     39.85 o 
 -10  -2  12      477.08      523.59     56.31 o 
  -8  -2  12       12.27        0.02     36.44 o 
  -6  -2  12      635.76      668.10     38.77 o 
  -4  -2  12      272.72      255.22     25.91 o 
  -2  -2  12       82.61       68.11     18.33 o 
   0  -2  12        6.46        0.02     34.66 o 
   2  -2  12      171.90      207.78     23.56 o 
   4  -2  12     1668.28     1595.43     51.59 o 
   6  -2  12      518.32      557.32     34.71 o 
   8  -2  12     1262.64     1335.96     50.09 o 
  10  -2  12       16.59       52.14     37.10 o 
  12  -2  12       59.19        0.03     49.61 o 
  14  -2  12      968.78      985.95     56.60 o 
  16  -2  12       16.97       13.35     48.60 o 
  18  -2  12       19.49        0.03     58.83 o 
 -19  -1  12       13.95       59.55     50.00 o 
 -17  -1  12       91.51      132.08     28.21 o 
 -15  -1  12      138.64      142.64     48.33 o 
 -13  -1  12      406.75      452.44     62.51 o 
 -11  -1  12     1171.18     1266.92     70.32 o 
  -9  -1  12     1324.53     1343.86     51.32 o 
  -7  -1  12     1208.81     1253.13     65.66 o 
  -5  -1  12      638.29      647.05     36.62 o 
  -3  -1  12      314.08      279.16     25.58 o 
  -1  -1  12      680.93      605.03     32.91 o 
   1  -1  12      115.89      117.26     21.83 o 
   3  -1  12     1206.33     1231.98     44.89 o 
   5  -1  12      344.17      313.28     25.34 o 
   7  -1  12      931.30      842.74     62.11 o 
   9  -1  12      372.00      296.35     29.38 o 
  11  -1  12      166.95      128.09     26.79 o 
  13  -1  12       44.64        0.03     45.24 o 
  15  -1  12       16.62       18.83     35.84 o 
  17  -1  12       43.03       76.03     38.41 o 
  19  -1  12       68.46       76.17     58.38 o 
 -18   0  12       13.13        0.03     49.21 o 
 -16   0  12      176.40      185.77     52.53 o 
 -14   0  12      158.28      150.03     54.36 o 
 -12   0  12     2524.14     2418.30    105.63 o 
 -10   0  12     2428.83     2310.32     94.39 o 
  -8   0  12     1470.98     1241.18     70.49 o 
  -6   0  12      226.96      281.93     35.50 o 
  -4   0  12     2249.10     2294.04     75.02 o 
  -2   0  12      210.94      195.90     22.42 o 
   0   0  12       38.89        0.95     31.90 o 
   2   0  12     1028.23     1029.73     40.69 o 
   4   0  12     1176.20     1267.35     44.98 o 
   6   0  12      648.56      665.74     36.68 o 
   8   0  12       28.73       24.01     34.11 o 
  10   0  12        0.05       13.64     34.20 o 
  12   0  12       58.66       29.81     42.46 o 
  14   0  12       38.16       59.16     22.66 o 
  16   0  12       43.29       49.16     48.33 o 
  18   0  12       59.55       75.88     47.86 o 
  -6 -10  13       32.20       36.29     53.99 o 
  -4 -10  13       23.23       11.19     51.28 o 
  -2 -10  13       18.14       27.58     44.48 o 
   0 -10  13        9.94        0.05     48.95 o 
   2 -10  13       83.65       27.69     60.25 o 
   4 -10  13       48.28       37.55     55.06 o 
  -9  -9  13       89.05       59.93     60.75 o 
  -7  -9  13      148.23      158.29     52.06 o 
  -5  -9  13       57.88      120.84     31.38 o 
  -3  -9  13       64.39       37.57     49.24 o 
  -1  -9  13      192.61      152.16     59.30 o 
   1  -9  13      109.05      169.48     49.42 o 
   3  -9  13      317.82      407.04     42.47 o 
   5  -9  13      224.36      214.56     57.05 o 
   7  -9  13       32.50        0.03     56.25 o 
   9  -9  13       16.49        0.03     59.19 o 
 -12  -8  13        1.96       56.81     49.74 o 
 -10  -8  13       92.79       46.55     51.77 o 
  -8  -8  13        0.57       35.82     45.48 o 
  -6  -8  13       73.05        0.03     53.04 o 
  -4  -8  13       20.07       60.57     38.33 o 
  -2  -8  13       16.52        0.03     43.54 o 
   0  -8  13      108.29       23.42     49.52 o 
   2  -8  13      197.55      225.50     35.53 o 
   4  -8  13      113.37       72.32     56.01 o 
   6  -8  13       50.26        0.03     52.56 o 
   8  -8  13      134.11      166.06     52.92 o 
  10  -8  13       31.94       43.68     52.56 o 
 -13  -7  13       78.02       93.86     54.93 o 
 -11  -7  13       63.08       48.36     53.46 o 
  -9  -7  13      342.29      377.10     63.03 o 
  -7  -7  13      316.94      311.37     37.28 o 
  -5  -7  13      225.10      129.03     59.18 o 
  -3  -7  13       36.38       33.66     38.24 o 
  -1  -7  13       13.00       14.46     38.26 o 
   1  -7  13      110.32       58.02     44.48 o 
   3  -7  13        7.89        0.03     43.35 o 
   5  -7  13       30.81       77.31     40.42 o 
   7  -7  13      178.06      125.09     35.96 o 
   9  -7  13       21.05       33.20     45.15 o 
  11  -7  13        4.53        0.03     49.29 o 
  13  -7  13       27.61        5.63     53.56 o 
 -14  -6  13       67.68      112.04     54.27 o 
 -12  -6  13       99.45       69.04     52.47 o 
 -10  -6  13      131.78       25.27     55.06 o 
  -8  -6  13      115.44      143.31     47.10 o 
  -6  -6  13      153.02      116.92     43.99 o 
  -4  -6  13      414.01      319.84     56.36 o 
  -2  -6  13      153.49       58.11     46.46 o 
   0  -6  13      579.75      643.16     61.19 o 
   2  -6  13      169.15      178.79     31.25 o 
   4  -6  13      317.33      336.52     32.28 o 
   6  -6  13      252.61      228.26     50.83 o 
   8  -6  13      111.64      121.37     46.76 o 
  10  -6  13       46.98       49.88     26.62 o 
  12  -6  13       13.02       29.22     49.43 o 
  14  -6  13        6.20        1.85     48.53 o 
 -15  -5  13      138.09      130.94     55.08 o 
 -13  -5  13      116.37       51.47     52.27 o 
 -11  -5  13      139.08      154.54     46.62 o 
  -9  -5  13      131.47       94.19     46.39 o 
  -7  -5  13      512.01      581.60     56.30 o 
  -5  -5  13     3324.60     3310.97    113.40 o 
  -3  -5  13     1079.37      876.68     68.45 o 
  -1  -5  13      202.97      156.10     29.43 o 
   1  -5  13      376.85      440.33     32.91 o 
   3  -5  13      701.07      810.88     46.21 o 
   5  -5  13      180.36      199.21     30.00 o 
   7  -5  13       59.73       59.92     42.78 o 
   9  -5  13       87.40      123.22     29.10 o 
  11  -5  13      124.51      204.52     32.35 o 
  13  -5  13        6.93       28.88     40.09 o 
  15  -5  13       19.68        0.03     54.68 o 
 -16  -4  13      128.35      147.59     56.39 o 
 -14  -4  13       45.71       13.25     49.93 o 
 -12  -4  13      435.62      389.16     66.85 o 
 -10  -4  13      548.37      495.73     41.32 o 
  -8  -4  13      511.41      524.42     54.38 o 
  -6  -4  13        0.06        1.26     38.71 o 
  -4  -4  13      204.02      135.49     45.69 o 
  -2  -4  13       35.37       56.03     36.69 o 
   0  -4  13      288.40      182.67     46.45 o 
   2  -4  13      717.93      683.05     38.27 o 
   4  -4  13     1699.49     1763.86     59.65 o 
   6  -4  13      686.63      580.11     42.98 o 
   8  -4  13      216.00      206.50     32.58 o 
  10  -4  13       77.44       99.45     23.70 o 
  12  -4  13      119.69       97.19     53.67 o 
  14  -4  13       84.33       45.84     50.85 o 
  16  -4  13       22.40       23.99     50.99 o 
 -17  -3  13       54.92       32.87     53.47 o 
 -15  -3  13        9.21        0.03     44.34 o 
 -13  -3  13       18.51        0.03     51.25 o 
 -11  -3  13      443.18      422.49     59.28 o 
  -9  -3  13       77.47       70.19     40.23 o 
  -7  -3  13       33.41       58.53     35.82 o 
  -5  -3  13      476.90      507.99     35.08 o 
  -3  -3  13      817.81      765.30     54.87 o 
  -1  -3  13      809.43      824.32     55.44 o 
   1  -3  13     2462.50     2555.38     65.53 o 
   3  -3  13      388.17      442.34     32.22 o 
   5  -3  13       21.18       55.30     40.35 o 
   7  -3  13     1285.14     1223.04     53.79 o 
   9  -3  13      899.13      976.33     66.27 o 
  11  -3  13      106.35       94.60     42.30 o 
  13  -3  13      197.61      242.54     37.55 o 
  15  -3  13       39.41       37.77     52.14 o 
  17  -3  13      157.71      131.24     61.89 o 
 -18  -2  13      109.21       89.83     59.42 o 
 -16  -2  13      208.26      270.16     55.62 o 
 -14  -2  13       39.18       54.84     26.37 o 
 -12  -2  13      296.31      332.62     49.06 o 
 -10  -2  13     1467.61     1538.99     78.43 o 
  -8  -2  13       29.87        8.71     38.64 o 
  -6  -2  13      500.20      625.24     52.10 o 
  -4  -2  13      300.13      294.29     45.52 o 
  -2  -2  13      172.19      147.72     39.07 o 
   0  -2  13      176.58      135.96     39.59 o 
   2  -2  13     1237.19     1304.44     47.67 o 
   4  -2  13     2263.81     2254.73     62.28 o 
   6  -2  13     2265.08     2235.86     65.02 o 
   8  -2  13      912.75      926.43     48.44 o 
  10  -2  13      233.81      242.50     32.65 o 
  12  -2  13      387.62      415.52     35.55 o 
  14  -2  13      104.03      110.89     50.80 o 
  16  -2  13      206.05      252.32     35.36 o 
 -17  -1  13       31.45       65.34     44.58 o 
 -15  -1  13        4.61       40.33     42.21 o 
 -13  -1  13       50.73      106.14     23.61 o 
 -11  -1  13      407.64      472.22     35.46 o 
  -9  -1  13       47.01       49.19     38.64 o 
  -7  -1  13      320.24      258.69     45.88 o 
  -5  -1  13        2.06        0.02     33.65 o 
  -3  -1  13      484.38      534.71     32.82 o 
  -1  -1  13      235.26      240.48     22.99 o 
   1  -1  13      814.10      931.15     40.17 o 
   3  -1  13      665.26      532.92     33.71 o 
   5  -1  13     2253.13     2159.95     75.12 o 
   7  -1  13      654.84      638.36     40.98 o 
   9  -1  13       46.38       56.70     36.32 o 
  11  -1  13      363.35      443.33     34.70 o 
  13  -1  13      227.63      195.56     52.72 o 
  15  -1  13      210.02      144.14     64.10 o 
  17  -1  13        8.66        0.05     48.46 o 
 -18   0  13        1.91       33.14     45.79 o 
 -16   0  13       78.71      121.54     24.08 o 
 -14   0  13       50.64       15.35     47.07 o 
 -12   0  13       79.24       46.50     46.36 o 
 -10   0  13      665.53      743.06     42.64 o 
  -8   0  13        0.91        7.27     35.84 o 
  -6   0  13     1074.89     1142.48     45.84 o 
  -4   0  13     1155.21     1087.28     61.56 o 
  -2   0  13      132.94      144.28     37.45 o 
   0   0  13        0.65       13.70     29.67 o 
   2   0  13      569.33      549.67     34.07 o 
   4   0  13     1132.42     1158.49     46.62 o 
   6   0  13      165.81      178.76     27.12 o 
   8   0  13       17.13       64.25     38.72 o 
  10   0  13      273.47      295.87     33.46 o 
  12   0  13      185.41      166.34     32.16 o 
  14   0  13       91.71       75.67     43.68 o 
  16   0  13        3.18        0.05     45.18 o 
  18   0  13        0.79       62.47     44.11 o 
  -7  -9  14       41.61        3.78     52.89 o 
  -5  -9  14        9.30        0.03     53.13 o 
  -3  -9  14       36.86        0.03     52.89 o 
  -1  -9  14       67.27       98.12     45.67 o 
   1  -9  14       60.44        0.05     49.81 o 
   3  -9  14      151.23      157.40     60.19 o 
   5  -9  14      107.85       90.08     34.67 o 
   7  -9  14       67.30        0.03     60.66 o 
 -10  -8  14       31.54        7.53     55.65 o 
  -8  -8  14       67.95       59.36     51.30 o 
  -6  -8  14      235.76      180.33     68.14 o 
  -4  -8  14       64.34      124.08     29.67 o 
  -2  -8  14        4.20        0.05     42.25 o 
   0  -8  14      152.69      156.35     36.69 o 
   2  -8  14       43.48        0.03     55.31 o 
   4  -8  14       72.38       20.40     50.49 o 
   6  -8  14        4.98        0.03     51.25 o 
   8  -8  14       14.24       38.27     48.60 o 
  10  -8  14       23.04        0.05     52.85 o 
 -11  -7  14       20.30        0.03     52.30 o 
  -9  -7  14      106.22      157.04     51.80 o 
  -7  -7  14       85.64      140.30     47.69 o 
  -5  -7  14      114.62        0.03     56.36 o 
  -3  -7  14        1.96       31.16     33.78 o 
  -1  -7  14      114.59      112.56     47.34 o 
   1  -7  14       91.57       49.43     44.82 o 
   3  -7  14        9.35       32.92     44.37 o 
   5  -7  14       39.06       22.54     45.36 o 
   7  -7  14       12.50        0.03     52.66 o 
   9  -7  14      177.29      117.44     60.90 o 
  11  -7  14       53.06       25.94     55.08 o 
 -14  -6  14        1.25       26.58     50.38 o 
 -12  -6  14       11.97        0.03     50.35 o 
 -10  -6  14       90.03       70.25     47.95 o 
  -8  -6  14      158.50       74.60     53.29 o 
  -6  -6  14      154.19      197.62     28.90 o 
  -4  -6  14      149.73        5.89     54.25 o 
  -2  -6  14       67.68       50.66     41.32 o 
   0  -6  14      373.64      381.80     55.71 o 
   2  -6  14      174.58      152.64     43.25 o 
   4  -6  14       87.31       63.92     44.18 o 
   6  -6  14       36.59        0.03     46.88 o 
   8  -6  14       34.40       87.43     27.24 o 
  10  -6  14       53.69       40.87     47.36 o 
  12  -6  14        7.59        0.05     48.29 o 
 -15  -5  14       65.24      137.14     34.92 o 
 -13  -5  14        0.91        0.05     44.99 o 
 -11  -5  14      215.90      183.54     57.98 o 
  -9  -5  14      189.90      209.90     53.82 o 
  -7  -5  14      212.19      146.70     57.00 o 
  -5  -5  14      166.29      119.86     40.75 o 
  -3  -5  14      519.84      457.22     54.79 o 
  -1  -5  14      579.28      450.18     63.92 o 
   1  -5  14       73.73       84.50     24.46 o 
   3  -5  14       76.85      113.36     43.32 o 
   5  -5  14       41.57       18.53     40.16 o 
   7  -5  14      209.47      192.06     49.80 o 
   9  -5  14      257.45      343.80     33.10 o 
  11  -5  14       58.72      125.41     46.25 o 
  13  -5  14       98.64        0.03     57.81 o 
 -16  -4  14       82.31       98.31     55.51 o 
 -14  -4  14       74.46       96.19     48.69 o 
 -12  -4  14       20.09        0.03     52.56 o 
 -10  -4  14       26.22        0.03     48.59 o 
  -8  -4  14      186.74      179.15     52.16 o 
  -6  -4  14      949.32      922.16     71.58 o 
  -4  -4  14      266.49      328.26     42.91 o 
  -2  -4  14      328.07      219.44     46.19 o 
   0  -4  14      128.72       92.46     40.04 o 
   2  -4  14        3.64       59.67     34.47 o 
   4  -4  14       65.81       75.88     44.29 o 
   6  -4  14      259.61      324.89     32.23 o 
   8  -4  14       26.09        0.03     46.31 o 
  10  -4  14       67.14       91.49     44.11 o 
  12  -4  14        4.97        0.03     47.70 o 
  14  -4  14      101.76      112.86     52.92 o 
 -17  -3  14       25.17        0.05     50.16 o 
 -15  -3  14       12.76        0.05     47.81 o 
 -13  -3  14      111.79       60.37     48.31 o 
 -11  -3  14      132.51      136.85     30.21 o 
  -9  -3  14        9.69        5.68     36.58 o 
  -7  -3  14      201.16       99.32     41.89 o 
  -5  -3  14      571.91      457.21     56.66 o 
  -3  -3  14      212.77       86.00     43.34 o 
  -1  -3  14      491.40      417.87     52.72 o 
   1  -3  14      266.67      218.27     30.90 o 
   3  -3  14     1246.85     1372.33     68.63 o 
   5  -3  14      265.25      144.35     51.22 o 
   7  -3  14      603.52      522.72     62.43 o 
   9  -3  14      252.70      137.58     52.72 o 
  11  -3  14      126.09      108.54     51.89 o 
  13  -3  14      188.57      222.06     31.35 o 
  15  -3  14       37.60        0.03     55.10 o 
 -16  -2  14       48.00        0.05     46.86 o 
 -14  -2  14       26.16        1.66     45.41 o 
 -12  -2  14      105.01       93.89     26.44 o 
 -10  -2  14      495.39      433.78     61.10 o 
  -8  -2  14      157.78       96.42     43.03 o 
  -6  -2  14      497.23      376.22     51.10 o 
  -4  -2  14      251.95      184.39     26.48 o 
  -2  -2  14      109.08      122.03     19.79 o 
   0  -2  14      102.12       64.15     37.83 o 
   2  -2  14       87.96       81.82     23.71 o 
   4  -2  14      972.96     1000.14     67.36 o 
   6  -2  14      109.00      110.61     30.09 o 
   8  -2  14      365.94      411.25     32.68 o 
  10  -2  14      248.31      291.35     35.91 o 
  12  -2  14       31.05       56.55     43.18 o 
  14  -2  14       76.84       28.91     60.07 o 
  16  -2  14       49.89       29.59     53.16 o 
 -17  -1  14       10.11        0.03     58.10 o 
 -15  -1  14        5.97        0.05     43.68 o 
 -13  -1  14       71.85       72.23     43.46 o 
 -11  -1  14      115.24      154.67     25.63 o 
  -9  -1  14      544.60      526.84     36.22 o 
  -7  -1  14      243.82      199.51     46.57 o 
  -5  -1  14      380.52      335.55     45.90 o 
  -3  -1  14      322.04      248.21     29.94 o 
  -1  -1  14      449.27      403.91     43.96 o 
   1  -1  14      441.85      396.65     33.49 o 
   3  -1  14      465.87      395.78     49.32 o 
   5  -1  14     1036.50      997.27     46.53 o 
   7  -1  14      842.83      893.15     56.99 o 
   9  -1  14        0.05       34.65     35.48 o 
  11  -1  14      444.26      379.77     62.93 o 
  13  -1  14        7.80       35.44     40.17 o 
  15  -1  14       52.55       36.76     50.47 o 
  17  -1  14       36.37       62.96     44.46 o 
 -16   0  14       32.02        0.03     50.14 o 
 -14   0  14      356.08      406.88     64.48 o 
 -12   0  14      312.01      363.55     52.74 o 
 -10   0  14      883.13      785.81     69.55 o 
  -8   0  14        8.01       56.22     32.37 o 
  -6   0  14        9.46       11.14     33.44 o 
  -4   0  14      161.51      129.68     37.79 o 
  -2   0  14      629.21      622.73     50.86 o 
   0   0  14      225.16      243.53     26.01 o 
   2   0  14       19.76        0.02     35.93 o 
   4   0  14      160.51      213.89     28.24 o 
   6   0  14     1704.69     1614.27     66.60 o 
   8   0  14        0.52       17.34     33.82 o 
  10   0  14        0.13        0.03     41.25 o 
  12   0  14       21.69       63.15     38.07 o 
  14   0  14        2.75        0.03     48.97 o 
  16   0  14       54.20        0.03     54.01 o 
  -3  -9  15      103.37      100.70     49.66 o 
  -1  -9  15       72.81       69.71     54.84 o 
   1  -9  15       16.66        0.05     46.95 o 
   3  -9  15        5.61        0.05     55.62 o 
  -8  -8  15       46.19        0.03     57.19 o 
  -6  -8  15      141.19      119.18     61.23 o 
  -4  -8  15       46.67       59.00     48.09 o 
  -2  -8  15       60.97       44.06     48.10 o 
   0  -8  15       74.71        0.03     54.18 o 
   2  -8  15       15.77       75.98     44.80 o 
   4  -8  15       40.08       79.16     47.74 o 
   6  -8  15        0.85       26.96     27.05 o 
 -11  -7  15       48.47        0.03     62.58 o 
  -9  -7  15       31.11        0.05     49.95 o 
  -7  -7  15       30.80        0.05     47.62 o 
  -5  -7  15      285.36      198.38     60.84 o 
  -3  -7  15      272.07      265.56     57.73 o 
  -1  -7  15      143.13      227.70     32.11 o 
   1  -7  15      370.18      426.05     59.51 o 
   3  -7  15       42.17        0.03     50.31 o 
   5  -7  15       11.34        1.71     42.96 o 
   7  -7  15       72.90       51.37     54.86 o 
   9  -7  15      169.46      236.15     36.38 o 
 -12  -6  15       99.65        0.03     62.39 o 
 -10  -6  15      154.68      136.45     60.28 o 
  -8  -6  15       80.29      114.74     48.26 o 
  -6  -6  15       51.02       29.19     44.06 o 
  -4  -6  15      213.33      157.61     49.09 o 
  -2  -6  15      215.50      234.32     32.75 o 
   0  -6  15      193.49       83.25     55.89 o 
   2  -6  15       39.94        0.03     48.05 o 
   4  -6  15       46.63      104.81     24.39 o 
   6  -6  15      118.43      151.57     30.97 o 
   8  -6  15      124.57      176.06     30.61 o 
  10  -6  15       92.59       45.06     50.18 o 
  12  -6  15        0.30        0.05     53.46 o 
 -13  -5  15       45.42       24.06     52.13 o 
 -11  -5  15        0.27        0.05     47.13 o 
  -9  -5  15      135.65      103.58     51.02 o 
  -7  -5  15       12.46        0.03     43.39 o 
  -5  -5  15      114.45       33.27     48.12 o 
  -3  -5  15      191.73      166.79     50.97 o 
  -1  -5  15      194.32      186.79     48.14 o 
   1  -5  15      311.73      342.08     35.25 o 
   3  -5  15      224.94      243.01     32.01 o 
   5  -5  15        8.17        0.03     46.70 o 
   7  -5  15       28.65       30.21     41.44 o 
   9  -5  15       43.75        0.03     51.32 o 
  11  -5  15       35.02       56.72     46.62 o 
  13  -5  15       92.87       18.91     63.30 o 
 -14  -4  15       46.68       14.78     54.75 o 
 -12  -4  15       77.46       89.69     45.05 o 
 -10  -4  15       24.67       11.35     44.58 o 
  -8  -4  15       29.98       36.84     43.53 o 
  -6  -4  15       80.07       45.53     36.89 o 
  -4  -4  15        6.32        0.03     39.55 o 
  -2  -4  15      316.04      405.98     46.29 o 
   0  -4  15      242.22      195.08     30.82 o 
   2  -4  15      301.67      296.43     29.42 o 
   4  -4  15       94.50       93.84     27.13 o 
   6  -4  15       62.97       91.04     26.10 o 
   8  -4  15      217.98      255.62     32.90 o 
  10  -4  15       67.93        0.03     52.63 o 
  12  -4  15       29.11       49.35     44.16 o 
  14  -4  15       81.91       22.70     54.22 o 
 -15  -3  15       13.07        0.03     54.92 o 
 -13  -3  15        3.90        0.03     49.74 o 
 -11  -3  15       47.89       60.83     28.41 o 
  -9  -3  15       52.95        3.04     44.92 o 
  -7  -3  15      138.91      157.09     30.62 o 
  -5  -3  15       24.74        8.33     40.38 o 
  -3  -3  15      563.07      495.96     62.03 o 
  -1  -3  15       96.48       33.35     43.13 o 
   1  -3  15      106.93      114.76     26.36 o 
   3  -3  15      200.62      267.82     28.78 o 
   5  -3  15      656.31      626.29     64.30 o 
   7  -3  15        9.63       80.26     25.61 o 
   9  -3  15      218.68      266.97     33.20 o 
  11  -3  15       57.53       57.81     47.15 o 
  13  -3  15        8.51        0.03     51.66 o 
  15  -3  15      123.79      118.44     57.36 o 
 -16  -2  15       46.18        1.90     49.88 o 
 -14  -2  15       60.90       24.61     50.45 o 
 -12  -2  15      172.55      120.91     48.57 o 
 -10  -2  15       20.16        0.03     48.00 o 
  -8  -2  15      425.88      480.22     56.47 o 
  -6  -2  15      171.90       59.12     49.05 o 
  -4  -2  15      103.68       95.59     46.79 o 
  -2  -2  15      852.35      792.09     65.01 o 
   0  -2  15     1037.56      995.85     65.57 o 
   2  -2  15      456.49      454.74     35.39 o 
   4  -2  15       15.98        0.03     41.97 o 
   6  -2  15      715.43      691.76     65.51 o 
   8  -2  15        1.05        0.03     43.59 o 
  10  -2  15      292.98      338.33     35.08 o 
  12  -2  15       14.17       28.41     39.45 o 
  14  -2  15       25.66       82.27     28.55 o 
 -15  -1  15       27.38       39.67     43.87 o 
 -13  -1  15      191.37      178.70     57.54 o 
 -11  -1  15      150.63      163.95     32.23 o 
  -9  -1  15      146.93      189.77     30.56 o 
  -7  -1  15       44.72       31.73     27.60 o 
  -5  -1  15       61.67       35.77     36.22 o 
  -3  -1  15     1288.48     1216.00     65.61 o 
  -1  -1  15      569.97      486.72     36.36 o 
   1  -1  15       53.12       68.76     37.43 o 
   3  -1  15     2176.81     2093.87     89.87 o 
   5  -1  15      645.42      633.26     60.48 o 
   7  -1  15       64.68       37.95     43.47 o 
   9  -1  15      261.60      223.32     56.50 o 
  11  -1  15      142.48      138.42     52.21 o 
  13  -1  15       26.41       62.06     26.51 o 
  15  -1  15        5.27        0.03     56.03 o 
 -16   0  15       74.08       50.45     47.90 o 
 -14   0  15        3.43       22.45     37.15 o 
 -12   0  15      848.84      804.79     78.41 o 
 -10   0  15      171.98      130.27     51.80 o 
  -8   0  15      549.49      536.13     60.69 o 
  -6   0  15      958.89      747.10     67.26 o 
  -4   0  15     1318.51     1323.66     53.08 o 
  -2   0  15      278.03      254.95     47.48 o 
   0   0  15        0.73        0.03     39.29 o 
   2   0  15      163.78      159.36     46.41 o 
   4   0  15      262.21      256.56     46.76 o 
   6   0  15      117.40       23.18     46.96 o 
   8   0  15       12.98        0.03     46.22 o 
  10   0  15      453.76      381.72     36.38 o 
  12   0  15       23.03        0.03     45.84 o 
  14   0  15       40.50       19.48     51.68 o 
  16   0  15       24.15        0.05     55.65 o 
  -4  -8  16       39.25       70.09     46.67 o 
  -2  -8  16      130.82      202.66     37.91 o 
   0  -8  16      100.06       35.30     57.26 o 
   2  -8  16       15.15        0.05     52.73 o 
   4  -8  16        7.98       47.72     27.24 o 
  -7  -7  16      158.37      170.34     34.80 o 
  -5  -7  16      211.42      167.60     59.31 o 
  -3  -7  16      154.49      220.43     34.06 o 
  -1  -7  16       86.05        1.74     58.33 o 
   1  -7  16       35.54       73.53     41.12 o 
   3  -7  16       15.19       14.18     49.78 o 
   5  -7  16       16.00        0.03     52.68 o 
   7  -7  16      141.12      137.01     61.20 o 
 -10  -6  16       17.07       67.59     45.06 o 
  -8  -6  16        9.82        0.03     53.11 o 
  -6  -6  16       74.76        0.03     52.27 o 
  -4  -6  16       46.93       38.72     44.96 o 
  -2  -6  16       36.60       23.21     49.29 o 
   0  -6  16      438.31      442.54     41.30 o 
   2  -6  16       20.74        0.03     47.12 o 
   4  -6  16       24.93       18.64     44.86 o 
   6  -6  16       71.00       26.20     52.84 o 
   8  -6  16       56.89        1.81     53.65 o 
  10  -6  16      121.11      208.84     36.76 o 
 -11  -5  16       35.74        0.03     53.89 o 
  -9  -5  16      143.68      129.54     51.16 o 
  -7  -5  16       30.80        0.03     51.54 o 
  -5  -5  16       77.49       29.17     49.10 o 
  -3  -5  16       23.52        0.03     47.93 o 
  -1  -5  16       34.55       34.51     43.58 o 
   1  -5  16       87.66       85.93     24.42 o 
   3  -5  16       41.04       52.54     44.54 o 
   5  -5  16       39.84       16.36     45.94 o 
   7  -5  16      113.43      128.97     48.78 o 
   9  -5  16       17.11        0.03     52.83 o 
  11  -5  16       19.71       78.35     26.36 o 
 -12  -4  16       80.39       56.74     52.13 o 
 -10  -4  16       62.48        0.03     56.12 o 
  -8  -4  16       63.78       26.27     47.20 o 
  -6  -4  16      102.34        0.03     52.61 o 
  -4  -4  16      525.34      450.17     65.94 o 
  -2  -4  16      117.94      146.19     26.22 o 
   0  -4  16      421.23      448.76     56.76 o 
   2  -4  16       15.20        6.03     46.12 o 
   4  -4  16       22.46        9.26     41.56 o 
   6  -4  16       26.34        0.03     47.38 o 
   8  -4  16       40.29       51.70     50.87 o 
  10  -4  16        2.82        0.05     45.58 o 
  12  -4  16       76.12        9.34     57.12 o 
 -13  -3  16      106.30      215.75     30.42 o 
 -11  -3  16       19.86        0.05     46.12 o 
  -9  -3  16       67.43       16.29     46.65 o 
  -7  -3  16       36.90        0.03     50.50 o 
  -5  -3  16      201.41      235.03     29.50 o 
  -3  -3  16       52.80        7.31     46.10 o 
  -1  -3  16        3.80        0.03     47.98 o 
   1  -3  16      455.42      517.36     37.92 o 
   3  -3  16      535.85      611.86     42.29 o 
   5  -3  16      132.24       59.00     53.25 o 
   7  -3  16       57.76       47.27     44.01 o 
   9  -3  16        3.73        0.03     46.60 o 
  11  -3  16       38.98        0.03     53.15 o 
  13  -3  16      104.31       67.60     61.89 o 
 -14  -2  16       68.24        9.31     56.96 o 
 -12  -2  16       96.25      113.10     46.86 o 
 -10  -2  16       43.63       86.71     45.48 o 
  -8  -2  16      271.21      314.80     52.89 o 
  -6  -2  16      406.76      338.53     57.85 o 
  -4  -2  16        6.56        0.03     39.93 o 
  -2  -2  16      621.10      443.22     61.59 o 
   0  -2  16      498.39      514.15     38.06 o 
   2  -2  16      303.53      362.15     35.32 o 
   4  -2  16      237.31       81.22     54.96 o 
   6  -2  16      344.26      437.61     35.55 o 
   8  -2  16      250.13      266.94     35.72 o 
  10  -2  16       17.71       33.37     44.44 o 
  12  -2  16       85.41       19.57     58.74 o 
  14  -2  16       14.11        0.05     51.07 o 
 -15  -1  16       13.88        3.82     49.09 o 
 -13  -1  16       11.49       72.82     41.69 o 
 -11  -1  16      205.18      196.20     49.83 o 
  -9  -1  16      149.06      126.99     51.30 o 
  -7  -1  16      242.32      183.51     54.27 o 
  -5  -1  16      297.70      262.19     31.90 o 
  -3  -1  16      496.14      493.32     40.42 o 
  -1  -1  16      102.65      106.43     41.85 o 
   1  -1  16        0.40       33.21     35.39 o 
   3  -1  16      206.57      149.20     52.60 o 
   5  -1  16       33.04       65.31     40.14 o 
   7  -1  16       81.39       69.66     43.53 o 
   9  -1  16       25.53        0.03     42.70 o 
  11  -1  16       86.12       35.67     49.83 o 
  13  -1  16        8.89        0.05     49.60 o 
 -14   0  16       77.00       93.46     51.87 o 
 -12   0  16       10.76        0.03     50.81 o 
 -10   0  16      225.48      170.14     55.96 o 
  -8   0  16       68.31       19.76     47.39 o 
  -6   0  16       17.88        4.35     41.44 o 
  -4   0  16       93.57       54.86     45.77 o 
  -2   0  16      647.97      553.43     68.60 o 
   0   0  16       93.44       52.13     42.68 o 
   2   0  16       13.36        1.38     37.95 o 
   4   0  16     1303.72     1270.30     56.97 o 
   6   0  16      150.32      132.55     44.18 o 
   8   0  16       25.68       18.55     38.24 o 
  10   0  16      124.00      141.46     26.55 o 
  12   0  16        2.04        0.05     46.72 o 
  14   0  16       18.61        0.03     55.70 o 
  -5  -7  17       27.55       24.89     50.75 o 
  -3  -7  17       16.87       37.58     42.02 o 
  -1  -7  17       45.69        0.03     59.14 o 
   1  -7  17       27.18       16.75     49.23 o 
   3  -7  17       32.57       30.16     50.09 o 
  -8  -6  17       20.63        0.05     48.81 o 
  -6  -6  17       27.27        0.05     50.88 o 
  -4  -6  17       10.01        0.03     50.45 o 
  -2  -6  17       55.44        0.03     51.23 o 
   0  -6  17      123.51      151.20     32.52 o 
   2  -6  17       56.37       49.67     54.04 o 
   4  -6  17       99.42       86.72     51.04 o 
   6  -6  17        6.40        0.05     53.54 o 
  -9  -5  17       19.26       46.57     46.57 o 
  -7  -5  17       19.45        0.03     53.54 o 
  -5  -5  17       25.01       72.84     41.83 o 
  -3  -5  17       38.18       95.62     26.86 o 
  -1  -5  17       97.06        0.03     54.49 o 
   1  -5  17       33.67        0.03     51.13 o 
   3  -5  17       92.27      135.21     33.02 o 
   5  -5  17       46.13       78.59     29.54 o 
   7  -5  17       13.91        0.03     52.54 o 
   9  -5  17       17.67       11.35     51.97 o 
 -10  -4  17       23.25       58.86     43.99 o 
  -8  -4  17       26.25        0.03     54.42 o 
  -6  -4  17       39.51       40.59     42.25 o 
  -4  -4  17       53.10       70.76     47.20 o 
  -2  -4  17       15.88       49.19     23.85 o 
   0  -4  17      155.30      176.20     31.37 o 
   2  -4  17       31.71       45.44     43.49 o 
   4  -4  17      126.67      137.45     49.49 o 
   6  -4  17       51.15       76.90     48.17 o 
   8  -4  17        3.05       21.37     45.11 o 
  10  -4  17       62.86       86.05     50.75 o 
 -11  -3  17       45.26      104.63     41.33 o 
  -9  -3  17       45.48       69.69     39.73 o 
  -7  -3  17       44.15        0.03     48.76 o 
  -5  -3  17       29.35        8.07     46.03 o 
  -3  -3  17       27.70        0.03     48.85 o 
  -1  -3  17      105.33       42.14     48.29 o 
   1  -3  17        2.67        0.03     40.97 o 
   3  -3  17       91.92        0.03     53.18 o 
   5  -3  17       71.34       79.73     46.00 o 
   7  -3  17      183.37      162.19     54.12 o 
   9  -3  17      115.15      119.30     27.76 o 
  11  -3  17       91.80       50.52     59.68 o 
 -12  -2  17       16.18       70.38     46.79 o 
 -10  -2  17        2.44        0.03     52.13 o 
  -8  -2  17      115.80      111.55     46.70 o 
  -6  -2  17       80.67       52.78     50.40 o 
  -4  -2  17       26.44       26.41     38.60 o 
  -2  -2  17       13.80        0.03     47.96 o 
   0  -2  17       44.71       19.72     44.34 o 
   2  -2  17       61.46       76.58     42.51 o 
   4  -2  17       13.24        0.03     43.73 o 
   6  -2  17       76.02       40.45     50.00 o 
   8  -2  17       38.57       50.69     47.20 o 
  10  -2  17       16.19       28.50     42.01 o 
  12  -2  17       27.69        3.78     48.66 o 
 -13  -1  17       59.83       22.66     52.11 o 
 -11  -1  17       14.61       15.98     43.82 o 
  -9  -1  17        3.60        0.03     45.56 o 
  -7  -1  17       74.69       77.12     41.83 o 
  -5  -1  17      287.78      212.51     52.08 o 
  -3  -1  17      526.84      463.68     63.86 o 
  -1  -1  17      495.55      475.21     54.81 o 
   1  -1  17      127.16       98.95     44.37 o 
   3  -1  17      705.38      680.83     47.70 o 
   5  -1  17       85.02      121.25     26.27 o 
   7  -1  17        5.70        0.03     45.51 o 
   9  -1  17        7.55        0.03     49.26 o 
  11  -1  17        2.30        0.05     44.92 o 
 -12   0  17        1.40        0.05     48.81 o 
 -10   0  17       27.08        3.44     48.05 o 
  -8   0  17        9.11        0.03     41.71 o 
  -6   0  17        9.40       51.76     38.52 o 
  -4   0  17      310.18      223.85     54.64 o 
  -2   0  17     1029.27      956.56     71.61 o 
   0   0  17        1.52        1.49     40.73 o 
   2   0  17      110.06       96.05     44.37 o 
   4   0  17       37.27        3.07     46.84 o 
   6   0  17      139.35      146.33     28.24 o 
   8   0  17       51.70       13.28     44.79 o 
  10   0  17        4.32       63.04     38.60 o 
  12   0  17       25.50       33.51     49.52 o 
  -4  -6  18       19.97       36.39     46.50 o 
  -2  -6  18       36.93       22.70     54.22 o 
   0  -6  18       61.74       90.18     48.91 o 
   2  -6  18       31.82        0.05     54.77 o 
  -7  -5  18       13.47        0.03     58.21 o 
  -5  -5  18       12.41        0.03     53.75 o 
  -3  -5  18       30.41       87.09     29.02 o 
  -1  -5  18      264.51      313.75     58.26 o 
   1  -5  18      104.03      154.88     51.13 o 
   3  -5  18        6.85       38.31     51.63 o 
   5  -5  18       63.44        0.03     60.25 o 
  -8  -4  18       29.28       13.13     50.56 o 
  -6  -4  18       95.38        0.03     63.89 o 
  -4  -4  18       75.75       63.58     47.58 o 
  -2  -4  18       20.49       15.67     45.01 o 
   0  -4  18       32.98       25.94     44.92 o 
   2  -4  18      236.25      228.28     59.13 o 
   4  -4  18      385.27      440.99     39.59 o 
   6  -4  18      234.06      286.75     41.33 o 
   8  -4  18       38.38       89.24     50.49 o 
  -9  -3  18        1.50       22.33     43.73 o 
  -7  -3  18       14.18        0.03     51.66 o 
  -5  -3  18       69.15       58.92     51.23 o 
  -3  -3  18      201.31      140.93     54.84 o 
  -1  -3  18       83.29       37.01     55.84 o 
   1  -3  18       67.86       45.37     51.16 o 
   3  -3  18       41.59        0.03     49.04 o 
   5  -3  18       69.37       46.19     25.39 o 
   7  -3  18       26.13        1.81     52.46 o 
   9  -3  18       18.03        0.05     52.44 o 
 -10  -2  18       32.42      135.34     29.12 o 
  -8  -2  18      106.76       71.39     53.84 o 
  -6  -2  18      170.61      153.10     50.71 o 
  -4  -2  18       77.35       35.18     50.83 o 
  -2  -2  18      657.41      626.82     76.49 o 
   0  -2  18       70.35       55.70     46.74 o 
   2  -2  18      274.78      321.99     34.24 o 
   4  -2  18       90.78      113.96     28.48 o 
   6  -2  18       55.41       81.68     45.22 o 
   8  -2  18        8.39        0.05     46.38 o 
  10  -2  18       81.60      134.48     37.08 o 
 -11  -1  18       11.25       22.73     45.68 o 
  -9  -1  18       24.50        0.05     48.12 o 
  -7  -1  18       83.90       89.80     50.71 o 
  -5  -1  18      741.84      831.21     75.86 o 
  -3  -1  18      129.97        0.03     60.63 o 
  -1  -1  18       59.59      128.06     39.35 o 
   1  -1  18        1.08        8.10     40.83 o 
   3  -1  18      128.26      137.68     28.95 o 
   5  -1  18       26.49       16.86     43.66 o 
   7  -1  18       24.76       59.47     41.90 o 
   9  -1  18       25.15       20.14     49.48 o 
 -10   0  18       10.42        0.05     47.84 o 
  -8   0  18      160.63      159.63     51.77 o 
  -6   0  18      679.64      750.30     71.57 o 
  -4   0  18       61.24       78.92     45.56 o 
  -2   0  18        0.42        0.03     44.61 o 
   0   0  18        0.38        0.03     44.13 o 
   2   0  18      220.16      209.42     33.79 o 
   4   0  18      239.80       87.73     58.59 o 
   6   0  18        0.10       17.08     42.18 o 
   8   0  18        7.94        0.03     49.83 o 
  10   0  18      124.28      100.94     36.74 o 
  -4  -4  19       19.15        0.05     53.70 o 
  -2  -4  19        4.50        0.03     56.62 o 
   0  -4  19        3.01       25.96     45.94 o 
   2  -4  19       44.68       52.30     47.91 o 
   4  -4  19       19.61        0.05     52.94 o 
  -7  -3  19       49.35       68.86     51.54 o 
  -5  -3  19      226.47      263.98     55.51 o 
  -3  -3  19       35.98       82.09     46.32 o 
  -1  -3  19       15.16       27.13     45.94 o 
   1  -3  19       27.28       18.07     49.80 o 
   3  -3  19      146.27      173.54     31.35 o 
   5  -3  19      201.63      202.21     61.18 o 
  -8  -2  19       58.31        0.03     58.95 o 
  -6  -2  19      102.52      186.45     49.92 o 
  -4  -2  19      102.60       57.64     57.59 o 
  -2  -2  19       22.78        0.03     51.37 o 
   0  -2  19       19.05       55.55     23.40 o 
   2  -2  19       48.02      120.25     27.69 o 
   4  -2  19       17.41        0.05     49.07 o 
   6  -2  19       36.70       81.99     49.45 o 
  -9  -1  19       19.44        0.05     49.29 o 
  -7  -1  19      181.44      150.08     56.22 o 
  -5  -1  19      549.47      615.22     70.63 o 
  -3  -1  19       11.59        0.03     49.88 o 
  -1  -1  19       54.29        0.03     53.03 o 
   1  -1  19      181.83      267.19     46.96 o 
   3  -1  19       49.30        0.05     46.32 o 
   5  -1  19        0.16        0.05     47.79 o 
   7  -1  19       87.86       84.36     50.81 o 
  -8   0  19       25.62       35.72     48.98 o 
  -6   0  19      107.41      136.16     36.69 o 
  -4   0  19       48.97       44.29     46.36 o 
  -2   0  19        7.74        0.03     48.64 o 
   0   0  19       31.94        0.03     52.71 o 
   2   0  19        5.60       75.17     37.62 o 
   4   0  19        1.94        0.05     45.27 o 
   6   0  19       10.02        1.83     47.14 o 
   8   0  19      146.33      125.74     58.28 o 
  -2  -2  20       25.68       32.68     52.20 o 
   0  -2  20       51.18       81.52     46.95 o 
   2  -2  20       50.10       30.55     53.87 o 
  -3  -1  20        5.04        0.05     51.57 o 
  -1  -1  20      191.27      212.25     61.18 o 
   1  -1  20      115.14      129.59     52.75 o 
   3  -1  20       35.55       53.49     25.30 o 
  -4   0  20       72.10        0.05     55.55 o 
  -2   0  20      143.76      213.18     32.02 o 
   0   0  20       16.96        0.05     50.04 o 
   2   0  20       33.99        1.88     51.52 o 
   4   0  20       41.03       82.25     41.16 o 
                                                 
